# Supplementary material for: Hexafluorophosphate additive enables durable seawater oxidation at ampere-level current density
Source: Nat Commun. 2025 May 29;16:4998. doi: 10.1038/s41467-025-60413-0 (PMC12122868; doi:10.1038/s41467-025-60413-0)
Supplement: Supplementary file 3 — Source Data [file 41467_2025_60413_MOESM3_ESM.xlsx]

## Sheet: Figure 1
Figure 1a											the inset of Figure 1a					Figure 1b											Figure 1c					Figure 1d					Figure 1e
RuO2/NF		NF		NiFe LDH/NF		NiFe LDH/NF with PF6− additive		IrO2/NF			NiFe LDH/NF		NiFe LDH/NF with PF6− additive			NiFe LDH/NF		NiFe LDH/NF with PF6− additive			RuO2/NF		IrO2/NF	NF			PF6−-containing seawater		PF6−-free seawater			PF6−-containing seawater		PF6−-free seawater			Time (h)	Potential (V vs. RHE)
Potential (V vs. RHE)	Current density (mA cm−2)	Potential (V vs. RHE)	Current density (mA cm−2)	Potential (V vs. RHE)	Current density (mA cm−2)	Potential (V vs. RHE)	Current density (mA cm−2)	Potential (V vs. RHE)	Current density (mA cm−2)		Potential (V vs. RHE)	TOF (s-1)	Potential (V vs. RHE)	TOF (s-1)		Log [j (mA cm−2)]	Potential (V vs. RHE)	Log [j (mA cm−2)]	Potential (V vs. RHE)	Log [j (mA cm−2)]	Potential (V vs. RHE)	Log [j (mA cm−2)]	Potential (V vs. RHE)	Log [j (mA cm−2)]	Potential (V vs. RHE)		Potential (V vs. RHE)	Log [j (mA cm−2)]	Potential (V vs. RHE)	Log [j (mA cm−2)]		Time (h)	Potential (V vs. RHE)	Time (h)	Potential (V vs. RHE)		0.01667	2.3275
1.6417	850.8	1.854	300.48	1.57345	1001.2	1.512	1001.2	1.7185	850		1.54742	0.35482	1.49159	0.31045		1.50939	1.4153	1.50672	1.36359	1.50472	1.44882	1.50374	1.45328	0.90526	1.446		1	-3.746	1	-4.053		0.01667	1.7586	0.01667	1.4331		0.03333	2.3299
1.64156	849.2	1.853	299.4	1.57373	998.4	1.51183	999.2	1.71836	848		1.55407	0.35011	1.49794	0.3068		1.4959	1.41475	1.49282	1.36301	1.4946	1.44821	1.49415	1.45258	0.89209	1.445		1.001	-3.755	1.001	-4.056		0.03333	1.8253	0.03333	1.49		0.05	2.3301
1.64099	848.4	1.852	298.32	1.57364	996.4	1.51184	996.8	1.71856	845.2		1.55816	0.34698	1.50228	0.30414		1.48242	1.41418	1.47822	1.36244	1.4847	1.44759	1.4839	1.4519	0.8815	1.444		1.002	-3.754	1.002	-4.038		0.05	1.8243	0.05	1.76		0.06667	2.3309
1.64128	846	1.851	297.2	1.57355	994.4	1.51251	992.8	1.71946	840.8		1.56153	0.34429	1.50662	0.30148		1.46866	1.41361	1.46395	1.36185	1.47433	1.44698	1.47381	1.4512	0.869	1.443		1.003	-3.758	1.003	-4.029		0.06667	1.8241	0.06667	2.356		0.08333	2.331
1.642	842.8	1.85	296.2	1.57382	991.6	1.51217	991.2	1.71932	838.8		1.56435	0.34194	1.50963	0.29949		1.45485	1.41303	1.44926	1.36125	1.46395	1.44636	1.46389	1.45049	0.85588	1.442		1.004	-3.76	1.004	-4.055		0.08333	1.8241	0.08333	2.3361		0.1	2.3309
1.64272	839.6	1.849	295	1.57337	990.4	1.51201	989.2	1.71832	838.8		1.56572	0.34048	1.51231	0.29766		1.44024	1.41246	1.43387	1.36066	1.45307	1.44574	1.45258	1.44981	0.84535	1.441		1.005	-3.764	1.005	-4.081		0.1	1.8238	0.1	2.3271		0.11667	2.3314
1.64301	837.2	1.848	293.88	1.57328	988.4	1.51184	987.2	1.71818	836.8		1.56672	0.33925	1.51381	0.29642		1.42548	1.41188	1.4181	1.36007	1.44235	1.44512	1.44173	1.44911	0.83276	1.44		1.006	-3.768	1.006	-4.073		0.11667	1.8238	0.11667	2.3197		0.13333	2.3319
1.64265	836	1.847	292.88	1.57319	986.4	1.51185	984.8	1.71855	833.6		1.56772	0.33802	1.51532	0.29517		1.4109	1.41128	1.40291	1.35944	1.43188	1.44447	1.43033	1.44842	0.8206	1.439		1.007	-3.768	1.007	-4.051		0.13333	1.8237	0.13333	2.3093		0.15	2.3317
1.64251	834.4	1.846	291.92	1.57346	983.6	1.51168	982.8	1.71876	830.8		1.56854	0.3369	1.51699	0.29384		1.39554	1.41069	1.38682	1.35883	1.42055	1.44384	1.41976	1.4477	0.80996	1.438		1.008	-3.774	1.008	-4.057		0.15	1.8236	0.15	2.2991		0.16667	2.3318
1.64323	831.2	1.845	290.84	1.57337	981.6	1.51135	981.2	1.71879	828.4		1.56936	0.33578	1.51849	0.2926		1.37997	1.41009	1.37062	1.3582	1.40966	1.44319	1.40844	1.44699	0.79713	1.437		1.009	-3.773	1.009	-4.09		0.16667	1.8241	0.16667	2.2942		0.18333	2.3319
1.64266	830.4	1.844	289.84	1.5731	980	1.51152	978.4	1.71882	826		1.56982	0.33488	1.51966	0.29152		1.36465	1.40946	1.35449	1.35756	1.39891	1.44253	1.39711	1.44627	0.78504	1.436		1.01	-3.78	1.01	-4.105		0.18333	1.8238	0.18333	2.2809		0.2	2.3311
1.64188	830	1.843	289.16	1.57283	978.4	1.51169	975.6	1.71885	823.6		1.57064	0.33376	1.51967	0.29102		1.34855	1.40885	1.33718	1.35693	1.38703	1.4419	1.38511	1.44556	0.77349	1.435		1.011	-3.779	1.011	-4.087		0.2	1.8237	0.2	2.2732		0.21667	2.3312
1.64174	828.4	1.842	288.24	1.57237	977.2	1.51085	975.2	1.71871	821.6		1.57146	0.33264	1.51917	0.29077		1.33199	1.40823	1.32106	1.35626	1.37607	1.44122	1.37181	1.44488	0.76133	1.434		1.012	-3.789	1.012	-4.067		0.21667	1.8239	0.21667	2.2467		0.23333	2.3318
1.64224	825.6	1.841	287.4	1.57247	974.8	1.51086	972.8	1.71857	819.6		1.57192	0.33174	1.5195	0.29011		1.31571	1.40759	1.30406	1.35559	1.36474	1.44055	1.36059	1.44414	0.75066	1.433		1.013	-3.784	1.013	-4.09		0.23333	1.8236	0.23333	2.2042		0.25	2.3331
1.6421	824	1.84	286.36	1.57292	971.6	1.51119	969.6	1.71843	817.6		1.57201	0.33107	1.5195	0.28961		1.30026	1.40692	1.28574	1.35494	1.35265	1.43989	1.34947	1.44339	0.73815	1.432		1.014	-3.798	1.014	-4.123		0.25	1.8236	0.25	2.1746		0.26667	2.3315
1.64218	822	1.839	285.28	1.57265	970	1.51086	968	1.71829	815.6		1.57228	0.33029	1.51934	0.28919		1.28306	1.40627	1.26717	1.35428	1.34116	1.43921	1.33806	1.44263	0.72754	1.431		1.015	-3.789	1.015	-4.121		0.26667	1.8236	0.26667	2.1789		0.28333	2.3321
1.64333	818	1.838	284.24	1.57292	967.2	1.51036	966.8	1.71832	813.2		1.57256	0.3295	1.51917	0.28878		1.26602	1.4056	1.24876	1.3536	1.32928	1.43853	1.32666	1.44188	0.71734	1.43		1.016	-3.802	1.016	-4.098		0.28333	1.8237	0.28333	2.1749		0.3	2.331
1.64426	814.4	1.837	283.32	1.57302	964.8	1.51003	965.2	1.71836	810.8		1.57301	0.32861	1.51968	0.28803		1.24738	1.40496	1.22984	1.35291	1.31714	1.43784	1.31538	1.44111	0.70449	1.429		1.017	-3.795	1.017	-4.087		0.3	1.8232	0.3	2.1717		0.31667	2.3309
1.64477	811.6	1.836	282.28	1.57274	963.2	1.5107	961.2	1.71839	808.4		1.57329	0.32782	1.51985	0.28745		1.22914	1.40429	1.20909	1.35224	1.30527	1.43714	1.30354	1.44035	0.69478	1.428		1.018	-3.81	1.018	-4.118		0.31667	1.8235	0.31667	2.1684		0.33333	2.3307
1.64377	811.6	1.835	281.36	1.57247	961.6	1.51104	958	1.71808	806.8		1.57356	0.32704	1.52052	0.28662		1.21051	1.40361	1.18966	1.35154	1.29279	1.43645	1.29172	1.43958	0.68413	1.427		1.019	-3.797	1.019	-4.147		0.33333	1.8236	0.33333	2.1686		0.35	2.3306
1.64298	811.2	1.834	280.4	1.57256	959.2	1.51087	956	1.71794	804.8		1.57347	0.32648	1.51968	0.28654		1.19145	1.40293	1.16862	1.35084	1.28058	1.43574	1.27985	1.43881	0.6721	1.426		1.02	-3.819	1.02	-4.14		0.35	1.824	0.35	2.1679		0.36667	2.3311
1.64284	809.6	1.833	279.28	1.57193	958.4	1.51071	954	1.71831	801.6		1.57338	0.32592	1.51818	0.28679		1.17086	1.40226	1.14749	1.35014	1.26773	1.43504	1.26783	1.43803	0.66351	1.425		1.021	-3.804	1.021	-4.115		0.36667	1.8231	0.36667	2.1658		0.38333	2.3309
1.64356	806.4	1.832	278.2	1.57184	956.4	1.51071	951.6	1.71783	800.4		1.57438	0.32469	1.51752	0.28662		1.15086	1.40156	1.12672	1.34941	1.25498	1.43433	1.25777	1.43722	0.65167	1.424		1.022	-3.825	1.022	-4.116		0.38333	1.8235	0.38333	2.1641		0.4	2.331
1.6445	802.8	1.831	277.32	1.57193	954	1.51104	948.4	1.71734	799.2		1.57393	0.32435	1.51902	0.28537		1.13037	1.40086	1.10558	1.34868	1.24294	1.4336	1.24571	1.43643	0.63988	1.423		1.023	-3.808	1.023	-4.156		0.4	1.8232	0.4	2.1628		0.41667	2.3305
1.64522	799.6	1.83	276.32	1.5722	951.2	1.51004	948.4	1.71755	796.4		1.57384	0.32379	1.51869	0.28504		1.10949	1.40015	1.08235	1.34795	1.22932	1.43289	1.2334	1.43564	0.63144	1.422		1.024	-3.833	1.024	-4.176		0.41667	1.8237	0.41667	2.162		0.43333	2.3304
1.64486	798.4	1.829	275.32	1.57157	950.4	1.51021	945.6	1.71741	794.4		1.57429	0.3229	1.51903	0.28438		1.08835	1.39942	1.05888	1.34722	1.21611	1.43216	1.22063	1.43485	0.61909	1.421		1.025	-3.814	1.025	-4.154		0.43333	1.8241	0.43333	2.1599		0.45	2.3301
1.64472	796.8	1.828	274.4	1.57202	947.2	1.50971	944.4	1.71727	792.4		1.57475	0.322	1.51936	0.28371		1.06668	1.39869	1.03487	1.34648	1.20336	1.43142	1.20833	1.43405	0.60981	1.42		1.026	-3.843	1.026	-4.133		0.45	1.824	0.45	2.1563		0.46667	2.3301
1.64372	796.8	1.827	273.48	1.57193	945.2	1.50972	942	1.71678	791.2		1.5743	0.32166	1.51886	0.28346		1.0433	1.39797	1.00928	1.34573	1.18932	1.43069	1.19568	1.43325	0.59988	1.419		1.027	-3.821	1.027	-4.157		0.46667	1.8233	0.46667	2.1574		0.48333	2.3298
1.64401	794.4	1.826	272.52	1.57184	943.2	1.50938	940.4	1.71647	789.6		1.57457	0.32088	1.51853	0.28313		1.0192	1.39724	0.98318	1.34498	1.17632	1.42993	1.18276	1.43245	0.58816	1.418		1.028	-3.85	1.028	-4.193		0.48333	1.8241	0.48333	2.157		0.5	2.3293
1.64452	791.6	1.825	271.4	1.57139	942	1.51005	936.4	1.71599	788.4		1.57466	0.32021	1.51837	0.28272		0.99548	1.3965	0.95751	1.34421	1.16292	1.42918	1.17038	1.43163	0.58001	1.417		1.029	-3.826	1.029	-4.202		0.5	1.8235	0.5	2.154		0.51667	2.3295
1.64459	789.6	1.824	270.2	1.57221	938	1.51072	932.4	1.71516	788		1.57475	0.31954	1.51787	0.28247		0.96988	1.39575	0.92799	1.34346	1.14836	1.42844	1.15752	1.43082	0.56872	1.416		1.03	-3.859	1.03	-4.176		0.51667	1.8239	0.51667	2.1523		0.53333	2.3304
1.64381	789.2	1.823	269.4	1.57157	937.2	1.51089	929.6	1.71502	786		1.5743	0.3192	1.5187	0.28155		0.94433	1.395	0.89851	1.3427	1.1357	1.42765	1.14364	1.43001	0.55972	1.415		1.031	-3.831	1.031	-4.16		0.53333	1.8233	0.53333	2.1515		0.55	2.3295
1.64281	789.2	1.822	268.48	1.57148	935.2	1.50973	930	1.71557	782.4		1.57439	0.31853	1.51804	0.28139		0.91816	1.39423	0.86923	1.34191	1.12228	1.42688	1.13188	1.42917	0.55165	1.414		1.032	-3.864	1.032	-4.192		0.55	1.8236	0.55	2.149		0.56667	2.33
1.64224	788.4	1.821	267.48	1.57158	932.8	1.50939	928.4	1.71594	779.2		1.57467	0.31774	1.51821	0.28081		0.88927	1.39347	0.83784	1.34113	1.10802	1.42611	1.11939	1.42834	0.54023	1.413		1.033	-3.836	1.033	-4.238		0.56667	1.8236	0.56667	2.1486		0.58333	2.3289
1.64274	785.6	1.82	266.6	1.57167	930.4	1.50906	926.8	1.7158	777.2		1.57476	0.31707	1.51904	0.27989		0.859	1.39271	0.804	1.34034	1.09412	1.42532	1.10653	1.4275	0.53428	1.412		1.034	-3.872	1.034	-4.228		0.58333	1.8236	0.58333	2.1482		0.6	2.329
1.64196	785.2	1.819	265.8	1.57158	928.4	1.5094	923.6	1.71549	775.6		1.57467	0.31651	1.51804	0.27989		0.83053	1.39192	0.76967	1.33954	1.07947	1.42455	1.093	1.42667	0.52593	1.411		1.035	-3.844	1.035	-4.194		0.6	1.8238	0.6	2.1471		0.61667	2.3289
1.64074	785.6	1.818	265.04	1.57167	926	1.50957	920.8	1.71535	773.6		1.57549	0.31539	1.51721	0.27981		0.79828	1.39114	0.73464	1.33873	1.06551	1.42375	1.08019	1.42583	0.51471	1.41		1.036	-3.876	1.036	-4.199		0.61667	1.8231	0.61667	2.1444		0.63333	2.3294
1.64146	782.4	1.817	264	1.5714	924.4	1.50923	919.2	1.71521	771.6		1.57558	0.31472	1.51654	0.27965		0.7651	1.39035	0.69513	1.33793	1.05108	1.42295	1.067	1.42498	0.50904	1.409		1.037	-3.846	1.037	-4.241		0.63333	1.8238	0.63333	2.1456		0.65	2.3296
1.64175	780	1.816	262.96	1.57149	922	1.50924	916.8	1.71507	769.6		1.57604	0.31382	1.51705	0.2789		0.73129	1.38955	0.65552	1.33711	1.03567	1.42216	1.05277	1.42414	0.49936	1.408		1.038	-3.887	1.038	-4.269		0.65	1.8234	0.65	2.145		0.66667	2.329
1.64183	778	1.815	262.08	1.57104	920.8	1.50924	914.4	1.71424	769.2		1.57576	0.31338	1.51788	0.27798		0.69657	1.38874	0.61448	1.33628	1.02169	1.42135	1.03949	1.42329	0.48968	1.407		1.039	-3.854	1.039	-4.245		0.66667	1.8231	0.66667	2.1436		0.68333	2.3287
1.64126	777.2	1.814	261.12	1.57131	918	1.50907	912.4	1.7141	767.2		1.57531	0.31304	1.51822	0.27732		0.65813	1.38793	0.56481	1.33547	1.00621	1.42055	1.02629	1.42243	0.48396	1.406		1.04	-3.895	1.04	-4.218		0.68333	1.8237	0.68333	2.1414		0.7	2.3282
1.64112	775.6	1.813	260.2	1.57086	916.8	1.50908	910	1.71414	764.8		1.57467	0.31282	1.51789	0.27699		0.61674	1.38712	0.51364	1.33464	0.99193	1.41972	1.01216	1.42158	0.4734	1.405		1.041	-3.859	1.041	-4.236		0.7	1.8232	0.7	2.1399		0.71667	2.3287
1.64098	774	1.812	259.4	1.57058	915.2	1.50924	907.2	1.71365	763.6		1.57513	0.31192	1.51722	0.27682		0.57574	1.38629	0.46042	1.33379	0.97827	1.41889	0.99861	1.42071	0.46705	1.404		1.042	-3.902	1.042	-4.286		0.71667	1.8231	0.71667	2.1408		0.73333	2.3286
1.64127	771.6	1.811	258.68	1.57086	912.4	1.50858	906.4	1.71334	762		1.57522	0.31125	1.51555	0.27715		0.52619	1.38547	0.39206	1.33297	0.96171	1.41808	0.9857	1.41984	0.4609	1.403		1.043	-3.867	1.043	-4.303		0.73333	1.8229	0.73333	2.1391		0.75	2.3286
1.6422	768	1.81	257.8	1.57095	910	1.50908	902.8	1.71303	760.4		1.57513	0.31069	1.51572	0.27657		0.47288	1.38465	0.31463	1.33214	0.94724	1.41724	0.97202	1.41897	0.45148	1.402		1.044	-3.908	1.044	-4.266		0.75	1.823	0.75	2.1399		0.76667	2.3286
1.64314	764.4	1.809	256.84	1.57068	908.4	1.50875	901.2	1.71254	759.2		1.57504	0.31013	1.51623	0.27583		0.42145	1.3838			0.93207	1.4164	0.95847	1.41809	0.44685	1.401		1.045	-3.873	1.045	-4.245		0.76667	1.8234	0.76667	2.1372		0.78333	2.3279
1.64192	764.8	1.808	255.92	1.57077	906	1.50875	898.8	1.71258	756.8		1.57513	0.30946	1.51656	0.27516		0.35453	1.38297			0.91572	1.41557	0.94409	1.41722	0.43781	1.4		1.046	-3.917	1.046	-4.285		0.78333	1.8226	0.78333	2.137		0.8	2.3279
1.64178	763.2	1.807	255.24	1.5705	904.4	1.50859	896.8	1.71261	754.4		1.57523	0.30878	1.5164	0.27475						0.902	1.41471	0.93003	1.41634	0.43156	1.399		1.047	-3.878	1.047	-4.329		0.8	1.8223	0.8	2.134		0.81667	2.3279
1.64121	762.4	1.806	254.48	1.57041	902.4	1.50876	894	1.71281	751.6		1.57459	0.30856	1.5164	0.27425						0.88627	1.41386	0.91698	1.41545	0.42801	1.398		1.048	-3.924	1.048	-4.324		0.81667	1.822	0.81667	2.1346		0.83333	2.3287
1.64129	760.4	1.805	253.6	1.57032	900.4	1.50792	893.6	1.7125	750		1.5745	0.308	1.51573	0.27408						0.87087	1.41301	0.90352	1.41456	0.4177	1.397		1.049	-3.885	1.049	-4.288		0.83333	1.8228	0.83333	2.1341		0.85	2.3278
1.64115	758.8	1.804	252.6	1.57041	898	1.50742	892.4	1.71236	748		1.57477	0.30722	1.5154	0.27375						0.85637	1.41214	0.89053	1.41366	0.4133	1.396		1.05	-3.935	1.05	-4.281		0.85	1.8223	0.85	2.1334		0.86667	2.3276
1.64079	757.6	1.803	251.64	1.57014	896.4	1.50743	890	1.71188	746.8		1.57505	0.30643	1.51574	0.27309						0.83985	1.41128	0.87645	1.41276	0.40763	1.395		1.051	-3.895	1.051	-4.339		0.86667	1.822	0.86667	2.132		0.88333	2.3278
1.64065	756	1.802	250.88	1.57005	894.4	1.50759	887.2	1.71139	745.6		1.57496	0.30587	1.51574	0.27259						0.82452	1.41041	0.86404	1.41186				1.052	-3.942	1.052	-4.384		0.88333	1.8223	0.88333	2.132		0.9	2.3272
1.63987	755.6	1.801	250.08	1.57014	892	1.50726	885.6	1.71091	744.4		1.57469	0.30542	1.51541	0.27226						0.80916	1.40954	0.85028	1.41095				1.053	-3.904	1.053	-4.356		0.9	1.8218	0.9	2.13		0.91667	2.3274
1.64016	753.2	1.8	249.4	1.57023	889.6	1.5076	882.4	1.71077	742.4		1.57478	0.30475	1.51457	0.27217						0.79351	1.40866	0.83658	1.41005				1.054	-3.953	1.054	-4.312		0.91667	1.8222	0.91667	2.129		0.93333	2.327
1.63937	752.8	1.799	248.64	1.56996	888	1.5066	882.4	1.71063	740.4		1.57451	0.3043	1.51374	0.27209						0.7796	1.40776	0.82373	1.40913				1.055	-3.912	1.055	-4.335		0.93333	1.822	0.93333	2.1286		0.95	2.3272
1.63837	752.8	1.798	247.76	1.56969	886.4	1.50677	879.6	1.71049	738.4		1.57514	0.3033	1.51358	0.27167						0.76313	1.40688	0.80969	1.40823				1.056	-3.959	1.056	-4.399		0.95	1.8223	0.95	2.1273		0.96667	2.3281
1.63845	750.8	1.797	246.92	1.5696	884.4	1.50677	877.2	1.71	737.2		1.57505	0.30274	1.51425	0.27084						0.7485	1.40599	0.79713	1.4073				1.057	-3.919	1.057	-4.425		0.96667	1.8217	0.96667	2.1269		0.98333	2.3274
1.63917	747.6	1.796	246.04	1.56969	882	1.50744	873.2	1.709	737.2		1.57478	0.30229	1.51442	0.27026						0.73528	1.40508	0.78333	1.40639				1.058	-3.965	1.058	-4.379		0.98333	1.8217	0.98333	2.1248		1	2.3277
1.63946	745.2	1.795	245.04	1.5696	880	1.50661	872.8	1.70835	736.4		1.57506	0.3015	1.51492	0.26952						0.71867	1.40419	0.77115	1.40546				1.059	-3.925	1.059	-4.348		1	1.8214	1	2.1246		1.01667	2.3275
1.63953	743.2	1.794	244.2	1.56951	878	1.50644	870.8	1.70838	734		1.57515	0.30083	1.51509	0.26893						0.70586	1.40327	0.758	1.40454				1.06	-3.975	1.06	-4.397		1.01667	1.822	1.01667	2.1252		1.03333	2.327
1.63939	741.6	1.793	243.28	1.56924	876.4	1.50644	868.4	1.70824	732		1.57488	0.30038	1.51476	0.2686						0.69055	1.40236	0.74601	1.4036				1.061	-3.936	1.061	-4.464		1.03333	1.822	1.03333	2.1234		1.05	2.3264
1.63947	739.6	1.792	242.36	1.56951	873.6	1.50628	866.4	1.70827	729.6		1.57515	0.2996	1.51442	0.26827						0.67468	1.40146	0.73304	1.40267				1.062	-3.981	1.062	-4.458		1.05	1.8213	1.05	2.1227		1.06667	2.3268
1.6389	738.8	1.791	241.52	1.56906	872.4	1.50645	863.6	1.70779	728.4		1.57506	0.29904	1.51392	0.26802						0.66314	1.40053	0.72296	1.40173				1.063	-3.944	1.063	-4.396		1.06667	1.8212	1.06667	2.1224		1.08333	2.3274
1.63876	737.2	1.79	240.6	1.56879	870.8	1.50662	860.8	1.70679	728.4		1.57515	0.29837	1.51376	0.26761						0.64699	1.39962	0.71096	1.40079				1.064	-3.99	1.064	-4.394		1.08333	1.8215	1.08333	2.1219		1.1	2.3272
1.63819	736.4	1.789	239.68	1.5687	868.8	1.50645	858.8	1.70562	728.8		1.57506	0.29781	1.51293	0.26752						0.63266	1.39869	0.69793	1.39986				1.065	-3.953	1.065	-4.464		1.1	1.8217	1.1	2.121		1.11667	2.3267
1.63697	736.8	1.788	238.76	1.56861	866.8	1.50679	855.6	1.70513	727.6		1.57461	0.29747	1.51343	0.26678						0.61993	1.39776	0.68556	1.39892				1.066	-3.995	1.066	-4.53		1.11667	1.821	1.11667	2.1194		1.13333	2.3267
1.63619	736.4	1.787	237.8	1.56888	864	1.50629	854.4	1.70499	725.6		1.57452	0.29691	1.5131	0.26644						0.60423	1.39684	0.67468	1.39797				1.067	-3.964	1.067	-4.488		1.13333	1.8209	1.13333	2.1185		1.15	2.3262
1.63626	734.4	1.786	236.92	1.56879	862	1.50596	852.8	1.70502	723.2		1.57461	0.29624	1.51277	0.26611						0.59062	1.39591	0.66464	1.39701				1.068	-4.004	1.068	-4.43		1.15	1.8208	1.15	2.117		1.16667	2.3265
1.63634	732.4	1.785	236	1.56906	859.2	1.50546	851.6	1.70506	720.8		1.57452	0.29568	1.5121	0.26595						0.5756	1.39498	0.65321	1.39607				1.069	-3.972	1.069	-4.46		1.16667	1.821	1.16667	2.116		1.18333	2.3261
1.63641	730.4	1.784	235.12	1.56879	857.6	1.50529	849.6	1.70474	719.2		1.57461	0.29501	1.5131	0.26495						0.56096	1.39404	0.64227	1.39511				1.07	-4.014	1.07	-4.549		1.18333	1.8208	1.18333	2.1143		1.2	2.3265
1.6367	728	1.783	234.24	1.56852	856	1.50479	848.4	1.70409	718.4		1.5747	0.29434	1.51327	0.26437						0.55013	1.39309	0.63063	1.39416				1.071	-3.983	1.071	-4.597		1.2	1.8207	1.2	2.1128		1.21667	2.3263
1.63785	724	1.782	233.52	1.56825	854.4	1.5053	844.8	1.7036	717.2		1.57461	0.29378	1.51361	0.2637						0.53428	1.39216	0.62034	1.39321				1.072	-4.018	1.072	-4.527		1.21667	1.8207	1.21667	2.1123		1.23333	2.3266
1.63707	723.6	1.781	232.64	1.56852	851.6	1.50496	843.2	1.70329	715.6		1.57452	0.29322	1.51328	0.26337						0.52333	1.39121	0.60895	1.39225				1.073	-3.994	1.073	-4.481		1.23333	1.8207	1.23333	2.1092		1.25	2.3267
1.63671	722.4	1.78	231.84	1.56789	850.8	1.50447	842	1.70281	714.4		1.57425	0.29277	1.51378	0.26262						0.51252	1.39025	0.59984	1.39129				1.074	-4.029	1.074	-4.529		1.25	1.8212	1.25	2.1098		1.26667	2.3261
1.63679	720.4	1.779	231	1.56743	849.6	1.5048	838.8	1.70318	711.2		1.57416	0.29221	1.51261	0.26271						0.49571	1.38932	0.58798	1.39033				1.075	-4.005	1.075	-4.651		1.26667	1.8209	1.26667	2.1071		1.28333	2.3261
1.63643	719.2	1.778	230.16	1.56752	847.2	1.50464	836.8	1.70356	708		1.57407	0.29165	1.51245	0.26229						0.48646	1.38835	0.57946	1.38937				1.076	-4.034	1.076	-4.639		1.28333	1.8206	1.28333	2.1064		1.3	2.326
1.63651	717.2	1.777	229.36	1.56762	844.8	1.50414	835.6	1.70342	706		1.57398	0.29109	1.51278	0.26163						0.47293	1.3874	0.57068	1.3884				1.077	-4.018	1.077	-4.551		1.3	1.8207	1.3	2.1058		1.31667	2.3261
1.63594	716.4	1.776	228.56	1.56753	842.8	1.50431	832.8	1.70294	704.8		1.57407	0.29042	1.51462	0.26022						0.45843	1.38646	0.56067	1.38744				1.078	-4.045	1.078	-4.547		1.31667	1.8207	1.31667	2.1029		1.33333	2.326
1.63644	713.6	1.775	227.64	1.56725	841.2	1.50364	832	1.70228	704		1.57417	0.28974	1.51396	0.26005						0.4505	1.38548	0.55062	1.38647				1.079	-4.031	1.079	-4.656		1.33333	1.8202	1.33333	2.1024		1.35	2.3262
1.63609	712.4	1.774	226.76	1.56716	839.2	1.50398	828.8	1.70128	704		1.57389	0.2893	1.51396	0.25955						0.43591	1.38453	0.54297	1.3855				1.08	-4.054	1.08	-4.743		1.35	1.8204	1.35	2.1017		1.36667	2.3258
1.6353	712	1.773	225.92	1.56744	836.4	1.50381	826.8	1.70114	702		1.57399	0.28862	1.51346	0.2593						0.42351	1.38357	0.53615	1.38452				1.081	-4.041	1.081	-4.698		1.36667	1.8206	1.36667	2.1014		1.38333	2.3263
1.63538	710	1.772	225.12	1.56753	834	1.50381	824.4	1.70048	701.2		1.5739	0.28806	1.51363	0.25872						0.4133	1.38261	0.52711	1.38355				1.082	-4.061	1.082	-4.603		1.38333	1.8203	1.38333	2.1024		1.4	2.327
1.63481	709.2	1.771	224.2	1.56726	832.4	1.50331	823.2	1.69966	700.8		1.57435	0.28717	1.5133	0.25839						0.40071	1.38165	0.51946	1.38258				1.083	-4.056	1.083	-4.63		1.4	1.82	1.4	2.101		1.41667	2.3257
1.63488	707.2	1.77	223.32	1.56699	830.8	1.50365	820	1.69917	699.6		1.57408	0.28672	1.51263	0.25822						0.39396	1.38067	0.51108	1.38161				1.084	-4.068	1.084	-4.766		1.41667	1.8206	1.41667	2.1		1.43333	2.3253
1.63259	709.6	1.769	222.44	1.56708	828.4	1.50332	818.4	1.69938	696.8		1.57417	0.28605	1.51247	0.25781						0.38209	1.3797	0.50002	1.38064				1.085	-4.069	1.085	-4.857		1.43333	1.8194	1.43333	2.1004		1.45	2.3265
1.62665	718.8	1.768	221.56	1.56699	826.4	1.50249	818	1.69889	695.6		1.57408	0.28549	1.51213	0.25748						0.37122	1.37874	0.49337	1.37966				1.086	-4.078	1.086	-4.745		1.45	1.8202	1.45	2.0994		1.46667	2.3261
1.625	720	1.767	220.76	1.56708	824	1.50249	815.6	1.69858	694		1.57381	0.28504	1.51214	0.25698						0.36594	1.37775	0.48742	1.37868				1.087	-4.082	1.087	-4.667		1.46667	1.8198	1.46667	2.0985		1.48333	2.3256
1.62486	718.4	1.766	220	1.56663	822.8	1.50266	812.8	1.69792	693.2		1.57408	0.28426	1.51197	0.25656						0.35272	1.37679	0.48012	1.3777				1.088	-4.084	1.088	-4.766		1.48333	1.8199	1.48333	2.0997		1.5	2.3256
1.62494	716.4	1.765	219.08	1.56654	820.8	1.50249	810.8	1.69761	691.6		1.57436	0.28347	1.51231	0.2559													1.089	-4.094	1.089	-4.955		1.5	1.82	1.5	2.0999		1.51667	2.3253
1.6248	714.8	1.764	218.28	1.56626	819.2	1.50233	808.8	1.69713	690.4		1.57372	0.28325	1.51248	0.25532													1.09	-4.091	1.09	-4.974		1.51667	1.8199	1.51667	2.0979		1.53333	2.3246
1.62487	712.8	1.763	217.4	1.56636	816.8	1.50216	806.8	1.69664	689.2		1.57363	0.28269	1.51164	0.25523													1.091	-4.111	1.091	-4.814		1.53333	1.8196	1.53333	2.0964		1.55	2.3251
1.62473	711.2	1.762	216.6	1.56627	814.8	1.50266	803.2	1.6965	687.2		1.57318	0.28235	1.51164	0.25474													1.092	-4.102	1.092	-4.745		1.55	1.8196	1.55	2.0973		1.56667	2.3262
1.62459	709.6	1.761	215.76	1.56672	811.6	1.50183	802.8	1.69602	686		1.57345	0.28157	1.51181	0.25415													1.093	-4.125	1.093	-4.94		1.56667	1.8194	1.56667	2.0959		1.58333	2.3251
1.62445	708	1.76	214.96	1.56645	810	1.502	800	1.69571	684.4		1.57354	0.2809	1.51165	0.25374													1.094	-4.114	1.094	-5.207		1.58333	1.8195	1.58333	2.0959		1.6	2.3248
1.62388	707.2	1.759	214.28	1.56654	807.6	1.50133	799.2	1.69557	682.4		1.57345	0.28034	1.51182	0.25316													1.095	-4.14	1.095	-5.051		1.6	1.8191	1.6	2.0954		1.61667	2.3255
1.6246	704	1.758	213.4	1.56627	806	1.5015	796.4	1.69508	681.2		1.57373	0.27955	1.51165	0.25274													1.096	-4.12	1.096	-4.882		1.61667	1.8196	1.61667	2.0947		1.63333	2.3248
1.62382	703.6	1.757	212.52	1.56636	803.6	1.50134	794.4	1.69426	680.8		1.57364	0.27899	1.51115	0.25249													1.097	-4.158	1.097	-4.917		1.63333	1.8195	1.63333	2.0938		1.65	2.3255
1.62282	703.6	1.756	211.6	1.56573	802.8	1.50134	792	1.69377	679.6		1.57355	0.27843	1.51065	0.25225													1.098	-4.13	1.098	-5.235		1.65	1.8192	1.65	2.0949		1.66667	2.3255
1.62289	701.6	1.755	210.84	1.56564	800.8	1.50084	790.8	1.69363	677.6		1.57382	0.27765	1.51166	0.25125													1.099	-4.174	1.099	-5.762		1.66667	1.8192	1.66667	2.0938		1.68333	2.325
1.62297	699.6	1.754	209.96	1.56573	798.4	1.50068	788.8	1.69332	676		1.57337	0.27731	1.51099	0.25108													1.1	-4.141	1.1	-5.145		1.68333	1.8193	1.68333	2.0932		1.7	2.3249
1.62304	697.6	1.753	209.04	1.56582	796	1.50051	786.8	1.69249	675.6		1.57328	0.27675	1.51033	0.25092													1.101	-4.19	1.101	-4.952		1.7	1.8192	1.7	2.0938		1.71667	2.3245
1.62312	695.6	1.752	208.16	1.56555	794.4	1.50068	784	1.69166	675.2		1.57319	0.27619	1.5105	0.25034													1.102	-4.149	1.102	-5.165		1.71667	1.8196	1.71667	2.0915		1.73333	2.3243
1.62319	693.6	1.751	207.52	1.56546	792.4	1.50018	782.8	1.6917	672.8		1.57346	0.27541	1.51083	0.24967													1.103	-4.204	1.103	-6.803		1.73333	1.8193	1.73333	2.0937		1.75	2.3243
1.62327	691.6	1.75	206.72	1.56519	790.8	1.49952	782	1.6919	670		1.57337	0.27485	1.5115	0.24884													1.104	-4.164	1.104	-6.201		1.75	1.8192	1.75	2.092		1.76667	2.3248
1.62291	690.4	1.749	205.88	1.56473	789.6	1.49918	780.4	1.69159	668.4		1.5731	0.2744	1.5115	0.24834													1.105	-4.227	1.105	-5.451		1.76667	1.8191	1.76667	2.0921		1.78333	2.3245
1.6217	690.8	1.748	205.04	1.56464	787.6	1.49919	778	1.69179	665.6		1.57283	0.27395	1.51134	0.24793													1.106	-4.174	1.106	-5.212		1.78333	1.8193	1.78333	2.0928		1.8	2.3248
1.62177	688.8	1.747	204.24	1.56473	785.2	1.49919	775.6	1.69096	665.2		1.57237	0.27362	1.51067	0.24776													1.107	-4.247	1.107	-6.406		1.8	1.8189	1.8	2.0932		1.81667	2.3244
1.62142	687.6	1.746	203.52	1.56446	783.6	1.49952	772.4	1.69031	664.4		1.57247	0.27294	1.51084	0.24718													1.108	-4.186	1.108	-5.334		1.81667	1.8187	1.81667	2.0924		1.83333	2.3248
1.62128	686	1.745	202.72	1.56437	781.6	1.49902	771.2	1.69017	662.4		1.57292	0.27205	1.51084	0.24668													1.109	-4.265	1.109	-5.599		1.83333	1.8185	1.83333	2.0923		1.85	2.3246
1.62114	684.4	1.744	201.96	1.56446	779.2	1.49919	768.4	1.68951	661.6		1.57265	0.2716	1.51151	0.24585													1.11	-4.202	1.11	-5.724		1.85	1.8186	1.85	2.0924		1.86667	2.3245
1.62121	682.4	1.743	201.12	1.56492	776	1.49903	766.4	1.6892	660		1.57292	0.27082	1.51168	0.24527													1.111	-4.289	1.111	-5.762		1.86667	1.819	1.86667	2.0914		1.88333	2.3245
1.62107	680.8	1.742	200.32	1.56465	774.4	1.49936	763.2	1.68906	658		1.57302	0.27014	1.51102	0.2451													1.112	-4.211	1.112	-5.241		1.88333	1.8192	1.88333	2.0912		1.9	2.3255
1.61986	681.2	1.741	199.52	1.56438	772.8	1.49853	762.8	1.68858	656.8		1.57274	0.2697	1.51068	0.24477													1.113	-4.309	1.113	-5.029		1.9	1.8189	1.9	2.0907		1.91667	2.3244
1.61993	679.2	1.74	198.68	1.56392	771.6	1.49837	760.8	1.68844	654.8		1.57247	0.26925	1.51035	0.24444													1.114	-4.225	1.114	-5.319		1.91667	1.8189	1.91667	2.0905		1.93333	2.3243
1.62022	676.8	1.739	197.84	1.56438	768.4	1.49787	759.6	1.68812	653.2		1.57256	0.26858	1.51052	0.24386													1.115	-4.329	1.115	-6.025		1.93333	1.8188	1.93333	2.0905		1.95	2.3246
1.62008	675.2	1.738	197.12	1.56411	766.8	1.49787	757.2	1.68764	652		1.57193	0.26835	1.51019	0.24353													1.116	-4.241	1.116	-5.432		1.95	1.8189	1.95	2.0909		1.96667	2.3248
1.62037	672.8	1.737	196.28	1.56365	765.6	1.49787	754.8	1.68767	649.6		1.57184	0.26779	1.50969	0.24328													1.117	-4.36	1.117	-4.965		1.96667	1.8186	1.96667	2.0903		1.98333	2.3252
1.62045	670.8	1.736	195.4	1.56356	763.6	1.49837	751.2	1.68667	649.6		1.57193	0.26712	1.50953	0.24286													1.118	-4.254	1.118	-4.92		1.98333	1.8186	1.98333	2.0934		2	2.3243
1.61988	670	1.735	194.64	1.56365	761.2	1.49888	747.6	1.68619	648.4		1.5722	0.26634	1.50936	0.24245													1.119	-4.379	1.119	-5.201		2	1.8184	2	2.0903		2.01667	2.3241
1.61888	670	1.734	193.8	1.56338	759.6	1.49855	746	1.68553	647.6		1.57157	0.26611	1.5097	0.24178													1.12	-4.274	1.12	-5.414		2.01667	1.8187	2.01667	2.0905		2.03333	2.3241
1.61831	669.2	1.733	193	1.56347	757.2	1.49788	745.2	1.68574	644.8		1.57202	0.26522	1.5092	0.24153													1.121	-4.411	1.121	-5.004		2.03333	1.8183	2.03333	2.0923		2.05	2.3249
1.61881	666.4	1.732	192.24	1.56357	754.8	1.49705	744.8	1.68594	642		1.57193	0.26466	1.5092	0.24104													1.122	-4.28	1.122	-4.803		2.05	1.8189	2.05	2.0888		2.06667	2.324
1.61932	663.6	1.731	191.32	1.56311	753.6	1.49688	742.8	1.6858	640		1.57184	0.2641	1.50954	0.24037													1.123	-4.433	1.123	-4.859		2.06667	1.8183	2.06667	2.092		2.08333	2.3243
1.61896	662.4	1.73	190.52	1.5632	751.2	1.49738	739.2	1.68549	638.4		1.57139	0.26376	1.50954	0.23987													1.124	-4.301	1.124	-5.067		2.08333	1.8183	2.08333	2.09		2.1	2.3245
1.61861	661.2	1.729	189.72	1.5633	748.8	1.49739	736.8	1.685	637.2		1.57221	0.26264	1.50987	0.23921													1.125	-4.457	1.125	-5.113		2.1	1.8188	2.1	2.0912		2.11667	2.3234
1.61868	659.2	1.728	188.88	1.56284	747.6	1.49689	735.6	1.68486	635.2		1.57157	0.26242	1.50988	0.23871													1.126	-4.321	1.126	-4.814		2.11667	1.8184	2.11667	2.0893		2.13333	2.3241
1.61876	657.2	1.727	188.08	1.56257	746	1.49656	734	1.68421	634.4		1.57148	0.26186	1.51021	0.23805													1.127	-4.488	1.127	-4.712		2.13333	1.8184	2.13333	2.09		2.15	2.3237
1.6184	656	1.726	187.2	1.56266	743.6	1.49622	732.4	1.68355	633.6		1.57158	0.26118	1.50988	0.23771													1.128	-4.352	1.128	-4.801		2.15	1.8188	2.15	2.0892		2.16667	2.3243
1.61805	654.8	1.725	186.4	1.56257	741.6	1.49589	730.8	1.6829	632.8		1.57167	0.26051	1.50988	0.23722													1.129	-4.552	1.129	-4.874		2.16667	1.8182	2.16667	2.0883		2.18333	2.3241
1.61769	653.6	1.724	185.6	1.56266	739.2	1.49606	728	1.68224	632		1.57158	0.25995	1.50938	0.23697													1.13	-4.381	1.13	-4.817		2.18333	1.8184	2.18333	2.0903		2.2	2.3244
1.61734	652.4	1.723	184.84	1.56221	738	1.49623	725.2	1.68141	631.6		1.57167	0.25928	1.50955	0.23639													1.131	-4.586	1.131	-4.656		2.2	1.8182	2.2	2.0888		2.21667	2.3243
1.61763	650	1.722	184.08	1.56212	736	1.4959	723.6	1.68093	630.4		1.5714	0.25883	1.50939	0.23597													1.132	-4.389	1.132	-4.626		2.21667	1.8182	2.21667	2.0901		2.23333	2.3233
1.61749	648.4	1.721	183.24	1.56203	734	1.49557	722	1.68044	629.2		1.57149	0.25816	1.50905	0.23564													1.133	-4.626	1.133	-4.728		2.23333	1.8187	2.23333	2.0895		2.25	2.3238
1.61649	648.4	1.72	182.44	1.56212	731.6	1.4959	718.8	1.68013	627.6		1.57104	0.25782	1.50872	0.23531													1.134	-4.429	1.134	-4.799		2.25	1.8181	2.25	2.0888		2.26667	2.3237
1.61613	647.2	1.719	181.68	1.56167	730.4	1.49574	716.8	1.67948	626.8		1.57131	0.25704	1.50889	0.23473													1.135	-4.662	1.135	-4.675		2.26667	1.8181	2.26667	2.089		2.28333	2.3245
1.61664	644.4	1.718	180.84	1.56176	728	1.49574	714.4	1.67934	624.8		1.57086	0.2567	1.50923	0.23406													1.136	-4.453	1.136	-4.568		2.28333	1.8182	2.28333	2.09		2.3	2.3234
1.61671	642.4	1.717	180.04	1.56167	726	1.49557	712.4	1.67902	623.2		1.57058	0.25626	1.50823	0.23406													1.137	-4.707	1.137	-4.583		2.3	1.8179	2.3	2.0893		2.31667	2.3245
1.61614	641.6	1.716	179.28	1.56122	724.8	1.49541	710.4	1.67871	621.6		1.57086	0.25547	1.50806	0.23365													1.138	-4.488	1.138	-4.686		2.31667	1.8182	2.31667	2.088		2.33333	2.3237
1.61622	639.6	1.715	178.48	1.56131	722.4	1.49524	708.4	1.67857	619.6		1.57095	0.2548	1.50857	0.2329													1.139	-4.752	1.139	-4.698		2.33333	1.8181	2.33333	2.0912		2.35	2.3238
1.61586	638.4	1.714	177.8	1.56122	720.4	1.49491	706.8	1.67826	618		1.57068	0.25435	1.5089	0.23223													1.14	-4.52	1.14	-4.574		2.35	1.8179	2.35	2.0875		2.36667	2.3234
1.61529	637.6	1.713	177.12	1.56113	718.4	1.49508	704	1.67812	616		1.57077	0.25368	1.50924	0.23157													1.141	-4.81	1.141	-4.508		2.36667	1.8182	2.36667	2.0872		2.38333	2.3238
1.61472	636.8	1.712	176.48	1.56104	716.4	1.49475	702.4	1.67798	614		1.5705	0.25323	1.50907	0.23116													1.142	-4.563	1.142	-4.545		2.38333	1.8178	2.38333	2.0878		2.4	2.3235
1.61351	637.2	1.711	175.76	1.56095	714.4	1.49508	699.2	1.67767	612.4		1.57041	0.25267	1.50824	0.23107													1.143	-4.877	1.143	-4.639		2.4	1.8181	2.4	2.0881		2.41667	2.3238
1.61358	635.2	1.71	174.96	1.56068	712.8	1.49459	698	1.67701	611.6		1.57032	0.25211	1.50858	0.23041													1.144	-4.613	1.144	-4.602		2.41667	1.8179	2.41667	2.0872		2.43333	2.3235
1.61344	633.6	1.709	174.24	1.5604	711.2	1.49392	697.2	1.67653	610.4		1.57041	0.25144	1.50891	0.22974													1.145	-4.943	1.145	-4.495		2.43333	1.8173	2.43333	2.0872		2.45	2.3236
1.6133	632	1.708	173.52	1.56031	709.2	1.49375	695.2	1.67639	608.4		1.57014	0.25099	1.50925	0.22908													1.146	-4.657	1.146	-4.457		2.45	1.8178	2.45	2.0881		2.46667	2.324
1.61316	630.4	1.707	172.68	1.56022	707.2	1.49392	692.4	1.67608	606.8		1.57005	0.25043	1.50841	0.229													1.147	-5.015	1.147	-4.526		2.46667	1.8176	2.46667	2.0884		2.48333	2.3234
1.61324	628.4	1.706	171.88	1.56013	705.2	1.49376	690.4	1.67576	605.2		1.57014	0.24976	1.50792	0.22875													1.148	-4.705	1.148	-4.594		2.48333	1.8177	2.48333	2.0884		2.5	2.3237
1.61224	628.4	1.705	171.04	1.55986	703.6	1.49343	688.8	1.67545	603.6		1.57023	0.24909	1.50808	0.22817													1.149	-5.145	1.149	-4.512		2.5	1.8176	2.5	2.0872		2.51667	2.3235
1.61231	626.4	1.704	170.2	1.55959	702	1.49309	687.2	1.67462	603.2		1.56996	0.24864	1.50775	0.22783													1.15	-4.786	1.15	-4.428		2.51667	1.8172	2.51667	2.0893		2.53333	2.324
1.61282	623.6	1.703	169.44	1.5595	700	1.49326	684.4	1.67414	602		1.56969	0.24819	1.50842	0.227													1.151	-5.372	1.151	-4.441		2.53333	1.8182	2.53333	2.0892		2.55	2.3235
1.61225	622.8	1.702	168.68	1.55959	697.6	1.4931	682.4	1.67417	599.6		1.5696	0.24763	1.50826	0.22659													1.152	-4.861	1.152	-4.506		2.55	1.8184	2.55	2.0892		2.56667	2.3241
1.61189	621.6	1.701	167.84	1.55914	696.4	1.49293	680.4	1.67403	597.6		1.56969	0.24696	1.50809	0.22617													1.153	-5.627	1.153	-4.521		2.56667	1.8179	2.56667	2.0873		2.58333	2.3239
1.61154	620.4	1.7	167.08	1.55923	694	1.4931	677.6	1.67406	595.2		1.5696	0.2464	1.50743	0.22601													1.154	-4.965	1.154	-4.444		2.58333	1.8178	2.58333	2.0878		2.6	2.3234
1.6114	618.8	1.699	166.24	1.55914	692	1.49277	676	1.67444	592		1.56951	0.24584	1.5076	0.22543													1.155	-7.104	1.155	-4.376		2.6	1.8179	2.6	2.0876		2.61667	2.3236
1.61169	616.4	1.698	165.48	1.55923	689.6	1.49261	674	1.67396	590.8		1.56924	0.24539	1.50743	0.22501													1.156	-5.165	1.156	-4.412		2.61667	1.8176	2.61667	2.0872		2.63333	2.3241
1.61155	614.8	1.697	164.76	1.55914	687.6	1.49227	672.4	1.67347	589.6		1.56951	0.24461	1.50793	0.22426													1.157	-5.724	1.157	-4.476		2.63333	1.8172	2.63333	2.0881		2.65	2.3234
1.61119	613.6	1.696	163.96	1.55905	685.6	1.49211	670.4	1.67282	588.8		1.56906	0.24427	1.5076	0.22393													1.158	-5.356	1.158	-4.45		2.65	1.8176	2.65	2.0869		2.66667	2.3239
1.61105	612	1.695	163.24	1.55878	684	1.49228	667.6	1.67182	588.8		1.56879	0.24382	1.50777	0.22335													1.159	-5.389	1.159	-4.373		2.66667	1.818	2.66667	2.0872		2.68333	2.3242
1.61113	610	1.694	162.48	1.55887	681.6	1.49178	666.4	1.67116	588		1.5687	0.24326	1.50694	0.22327													1.16	-6.15	1.16	-4.344		2.68333	1.8218	2.68333	2.0863		2.7	2.3238
1.61077	608.8	1.693	161.76	1.55842	680.4	1.49145	664.8	1.67068	586.8		1.56861	0.2427	1.50761	0.22244													1.161	-5.196	1.161	-4.398		2.7	1.8219	2.7	2.0867		2.71667	2.3245
1.6102	608	1.692	161.04	1.55833	678.4	1.49162	662	1.67036	585.2		1.56888	0.24192	1.50744	0.22202													1.162	-5.586	1.162	-4.446		2.71667	1.8214	2.71667	2.0875		2.73333	2.3235
1.60985	606.8	1.691	160.24	1.55806	676.8	1.49162	659.6	1.67022	583.2		1.56879	0.24136	1.50761	0.22144													1.163	-5.055	1.163	-4.388		2.73333	1.8213	2.73333	2.0862		2.75	2.3236
1.61014	604.4	1.69	159.52	1.55778	675.2	1.49112	658.4	1.66991	581.6		1.56906	0.24058	1.50795	0.22078													1.164	-5.212	1.164	-4.326		2.75	1.8217	2.75	2.0872		2.76667	2.3232
1.61021	602.4	1.689	158.72	1.55788	672.8	1.49095	656.4	1.66908	581.2		1.56879	0.24013	1.50778	0.22036													1.165	-4.971	1.165	-4.323		2.76667	1.8213	2.76667	2.0873		2.78333	2.3237
1.61007	600.8	1.688	157.92	1.55797	670.4	1.49079	654.4	1.66843	580.4		1.56852	0.23968	1.50762	0.21995													1.166	-5.015	1.166	-4.384		2.78333	1.8212	2.78333	2.0859		2.8	2.3237
1.60972	599.6	1.687	157.24	1.5577	668.8	1.49046	652.8	1.66812	578.8		1.56825	0.23923	1.50779	0.21937													1.167	-4.887	1.167	-4.396		2.8	1.8217	2.8	2.0869		2.81667	2.3237
1.60979	597.6	1.686	156.48	1.55797	666	1.49063	650	1.6678	577.2		1.56852	0.23845	1.50729	0.21912													1.168	-4.884	1.168	-4.332		2.81667	1.8208	2.81667	2.0862		2.83333	2.3235
1.60944	596.4	1.685	155.68	1.5577	664.4	1.49046	648	1.66766	575.2		1.56789	0.23822	1.50712	0.2187													1.169	-4.799	1.169	-4.282		2.83333	1.8208	2.83333	2.0872		2.85	2.3229
1.60887	595.6	1.684	154.92	1.55779	662	1.4903	646	1.66735	573.6		1.56743	0.23789	1.50696	0.21829													1.17	-4.782	1.17	-4.3		2.85	1.8215	2.85	2.0862		2.86667	2.3234
1.60894	593.6	1.683	154.08	1.55752	660.4	1.49013	644	1.66687	572.4		1.56752	0.23722	1.50696	0.21779													1.171	-4.732	1.171	-4.359		2.86667	1.8208	2.86667	2.085		2.88333	2.324
1.60859	592.4	1.682	153.36	1.55706	659.2	1.4898	642.4	1.66673	570.4		1.56762	0.23654	1.50679	0.21737													1.172	-4.698	1.172	-4.349		2.88333	1.8208	2.88333	2.0869		2.9	2.3228
1.60866	590.4	1.681	152.6	1.55679	657.6	1.4903	638.8	1.66659	568.4		1.56753	0.23598	1.5063	0.21712													1.173	-4.691	1.173	-4.284		2.9	1.8207	2.9	2.0861		2.91667	2.3229
1.60831	589.2	1.68	151.8	1.55688	655.2	1.4898	637.6	1.66628	566.8		1.56725	0.23554	1.50596	0.21679													1.174	-4.639	1.174	-4.252		2.91667	1.8213	2.91667	2.0862		2.93333	2.3241
1.60774	588.4	1.679	151	1.55661	653.6	1.48964	635.6	1.66614	564.8		1.56716	0.23498	1.5068	0.21588													1.175	-4.66	1.175	-4.297		2.93333	1.822	2.93333	2.0869		2.95	2.3237
1.60803	586	1.678	150.2	1.55652	651.6	1.48931	634	1.66582	563.2		1.56744	0.23419	1.50597	0.21579													1.176	-4.57	1.176	-4.334		2.95	1.8203	2.95	2.0865		2.96667	2.3239
1.60746	585.2	1.677	149.48	1.55643	649.6	1.48931	631.6	1.66534	562		1.56753	0.23352	1.50597	0.2153													1.177	-4.608	1.177	-4.294		2.96667	1.821	2.96667	2.0875		2.98333	2.3233
1.60624	585.6	1.676	148.76	1.55634	647.6	1.48898	630	1.66503	560.4		1.56726	0.23307	1.50597	0.2148													1.178	-4.52	1.178	-4.244		2.98333	1.8207	2.98333	2.0846		3	2.3228
1.6061	584	1.675	147.92	1.55589	646.4	1.48881	628	1.66472	558.8		1.56699	0.23262	1.50597	0.2143													1.179	-4.559	1.179	-4.234		3	1.821	3	2.0859		3.01667	2.3236
1.60618	582	1.674	147.16	1.55616	643.6	1.48865	626	1.66458	556.8		1.56708	0.23195	1.50514	0.21422													1.18	-4.458	1.18	-4.276		3.01667	1.8208	3.01667	2.0852		3.03333	2.3238
1.60604	580.4	1.673	146.4	1.55571	642.4	1.48848	624	1.66375	556.4		1.56699	0.23139	1.50498	0.2138													1.181	-4.52	1.181	-4.297		3.03333	1.8205	3.03333	2.0852		3.05	2.3231
1.60547	579.6	1.672	145.6	1.55598	639.6	1.48815	622.4	1.66309	555.6		1.56708	0.23072	1.50464	0.21347													1.182	-4.417	1.182	-4.244		3.05	1.8211	3.05	2.0844		3.06667	2.3238
1.60533	578	1.671	144.84	1.55553	638.4	1.48815	620	1.66192	556		1.56663	0.23038	1.50515	0.21272													1.183	-4.485	1.183	-4.197		3.06667	1.8207	3.06667	2.0858		3.08333	2.3239
1.60562	575.6	1.67	144.04	1.55562	636	1.48799	618	1.66144	554.8		1.56654	0.22982	1.50498	0.21231													1.184	-4.378	1.184	-4.217		3.08333	1.8207	3.08333	2.0841		3.1	2.3236
1.60569	573.6	1.669	143.32	1.55535	634.4	1.48849	614.4	1.66078	554		1.56626	0.22938	1.50415	0.21222													1.185	-4.456	1.185	-4.263		3.1	1.8211	3.1	2.0853		3.11667	2.3241
1.60512	572.8	1.668	142.56	1.55544	632	1.48766	614	1.65978	554		1.56636	0.2287	1.50432	0.21164													1.186	-4.343	1.186	-4.25		3.11667	1.8207	3.11667	2.0841		3.13333	2.3238
1.60391	573.2	1.667	141.76	1.55517	630.4	1.48749	612	1.65947	552.4		1.56627	0.22814	1.50465	0.21098													1.187	-4.418	1.187	-4.2		3.13333	1.8212	3.13333	2.0839		3.15	2.3239
1.60355	572	1.666	141	1.55508	628.4	1.48733	610	1.65933	550.4		1.56672	0.22725	1.50466	0.21048													1.188	-4.306	1.188	-4.177		3.15	1.8212	3.15	2.0852		3.16667	2.3236
1.60406	569.2	1.665	140.24	1.55462	627.2	1.48683	608.8	1.65884	549.2		1.56645	0.2268	1.50499	0.20982													1.189	-4.39	1.189	-4.205		3.16667	1.8203	3.16667	2.0853		3.18333	2.3237
1.60392	567.6	1.664	139.44	1.55453	625.2	1.48683	606.4	1.65853	547.6		1.56654	0.22613	1.50499	0.20932													1.19	-4.277	1.19	-4.236		3.18333	1.8209	3.18333	2.0865		3.2	2.3239
1.60378	566	1.663	138.72	1.55444	623.2	1.48683	604	1.65839	545.6		1.56627	0.22568	1.505	0.20882													1.191	-4.367	1.191	-4.211		3.2	1.8205	3.2	2.0853		3.21667	2.3236
1.60385	564	1.662	137.92	1.55454	620.8	1.48667	602	1.65825	543.6		1.56636	0.22501	1.50466	0.20849													1.192	-4.248	1.192	-4.164		3.21667	1.8208	3.21667	2.0853		3.23333	2.3232
1.60328	563.2	1.661	137.12	1.55426	619.2	1.48683	599.2	1.65811	541.6		1.56573	0.22478	1.5045	0.20807													1.193	-4.334	1.193	-4.157		3.23333	1.8204	3.23333	2.0859		3.25	2.323
1.60271	562.4	1.66	136.32	1.55399	617.6	1.4865	597.6	1.6578	540		1.56564	0.22422	1.504	0.20782													1.194	-4.214	1.194	-4.191		3.25	1.8203	3.25	2.0858		3.26667	2.323
1.60214	561.6	1.659	135.52	1.5539	615.6	1.486	596.4	1.65732	538.8		1.56573	0.22355	1.50383	0.20741													1.195	-4.307	1.195	-4.209		3.26667	1.8211	3.26667	2.0863		3.28333	2.3227
1.602	560	1.658	134.8	1.55381	613.6	1.48567	594.8	1.65683	537.6		1.56582	0.22288	1.50384	0.20691													1.196	-4.188	1.196	-4.171		3.28333	1.8206	3.28333	2.085		3.3	2.3243
1.60186	558.4	1.657	133.96	1.55354	612	1.48584	592	1.65652	536		1.56555	0.22243	1.50451	0.20608													1.197	-4.278	1.197	-4.131		3.3	1.8207	3.3	2.0862		3.31667	2.3237
1.60065	558.8	1.656	133.16	1.55345	610	1.48551	590.4	1.65621	534.4		1.56546	0.22187	1.50417	0.20575													1.198	-4.165	1.198	-4.144		3.31667	1.8198	3.31667	2.0835		3.33333	2.3229
1.59965	558.8	1.655	132.44	1.55354	607.6	1.48568	587.6	1.65572	533.2		1.56519	0.22142	1.50401	0.20533													1.199	-4.254	1.199	-4.179		3.33333	1.82	3.33333	2.085		3.35	2.3234
1.59994	556.4	1.654	131.64	1.55363	605.2	1.48518	586.4	1.65558	531.2		1.56473	0.22109	1.50384	0.20492													1.2	-4.136	1.2	-4.179		3.35	1.8208	3.35	2.0844		3.36667	2.3234
1.5998	554.8	1.653	130.84	1.55318	604	1.48551	583.2	1.65527	529.6		1.56464	0.22053	1.50385	0.20442													1.201	-4.23	1.201	-4.132		3.36667	1.8205	3.36667	2.0839		3.38333	2.3236
1.59901	554.4	1.652	130.2	1.55291	602.4	1.48502	582	1.65496	528		1.56473	0.21986	1.50368	0.204													1.202	-4.116	1.202	-4.104		3.38333	1.8204	3.38333	2.0844		3.4	2.3243
1.59758	555.2	1.651	129.36	1.55282	600.4	1.48502	579.6	1.65482	526		1.56446	0.21941	1.50335	0.20367													1.203	-4.208	1.203	-4.129		3.4	1.8203	3.4	2.0855		3.41667	2.3232
1.5968	554.8	1.65	128.6	1.55291	598	1.48469	578	1.65468	524		1.56437	0.21885	1.50352	0.20309													1.204	-4.096	1.204	-4.162		3.41667	1.8203	3.41667	2.0838		3.43333	2.3241
1.59623	554	1.649	127.88	1.55264	596.4	1.48469	575.6	1.6542	522.8		1.56446	0.21818	1.50369	0.20251													1.205	-4.182	1.205	-4.136		3.43333	1.8202	3.43333	2.085		3.45	2.3236
1.59609	552.4	1.648	127.08	1.55237	594.8	1.48436	574	1.65371	521.6		1.56492	0.21728	1.50285	0.20243													1.206	-4.071	1.206	-4.096		3.45	1.8203	3.45	2.0853		3.46667	2.3238
1.59595	550.8	1.647	126.32	1.55209	593.2	1.48436	571.6	1.65357	519.6		1.56465	0.21683	1.50286	0.20193													1.207	-4.161	1.207	-4.082		3.46667	1.82	3.46667	2.0839		3.48333	2.3235
1.59624	548.4	1.646	125.56	1.552	591.2	1.48403	570	1.65292	518.8		1.56438	0.21638	1.50319	0.20126													1.208	-4.048	1.208	-4.112		3.48333	1.8203	3.48333	2.0865		3.5	2.3229
1.59567	547.6	1.645	124.76	1.55191	589.2	1.48386	568	1.65192	518.8		1.56392	0.21605	1.50286	0.20093													1.209	-4.138	1.209	-4.135		3.5	1.8205	3.5	2.0855		3.51667	2.324
1.59531	546.4	1.644	124	1.55164	587.6	1.48386	565.6	1.6516	517.2		1.56438	0.21515	1.50236	0.20068													1.21	-4.029	1.21	-4.102		3.51667	1.8202	3.51667	2.0853		3.53333	2.3228
1.59517	544.8	1.643	123.24	1.55155	585.6	1.4837	563.6	1.65078	516.8		1.56411	0.2147	1.50203	0.20035													1.211	-4.113	1.211	-4.064		3.53333	1.8206	3.53333	2.0835		3.55	2.3243
1.59482	543.6	1.642	122.48	1.55146	583.6	1.48303	562.8	1.65029	515.6		1.56365	0.21437	1.5027	0.19952													1.212	-4.014	1.212	-4.071		3.55	1.8205	3.55	2.0842		3.56667	2.3237
1.59403	543.2	1.641	121.68	1.55155	581.2	1.48253	561.6	1.64981	514.4		1.56356	0.21381	1.50304	0.19886													1.213	-4.095	1.213	-4.102		3.56667	1.8203	3.56667	2.0842		3.58333	2.3231
1.59368	542	1.64	120.88	1.55128	579.6	1.48253	559.2	1.6495	512.8		1.56365	0.21314	1.50287	0.19844													1.214	-3.994	1.214	-4.107		3.58333	1.8203	3.58333	2.0853		3.6	2.3239
1.59375	540	1.639	120.12	1.55119	577.6	1.48237	557.2	1.64918	511.2		1.56338	0.21269	1.50271	0.19803													1.215	-4.073	1.215	-4.069		3.6	1.8204	3.6	2.0853		3.61667	2.3236
1.5934	538.8	1.638	119.36	1.5511	575.6	1.48237	554.8	1.64887	509.6		1.56347	0.21202	1.50271	0.19753													1.216	-3.974	1.216	-4.039		3.61667	1.82	3.61667	2.0853		3.63333	2.3236
1.59283	538	1.637	118.6	1.55083	574	1.48221	552.8	1.64856	508		1.56357	0.21134	1.50304	0.19686													1.217	-4.051	1.217	-4.062		3.63333	1.8201	3.63333	2.0852		3.65	2.3233
1.5929	536	1.636	117.88	1.55074	572	1.48204	550.8	1.64825	506.4		1.56311	0.21101	1.50204	0.19686													1.218	-3.958	1.218	-4.091		3.65	1.8203	3.65	2.0846		3.66667	2.3229
1.59276	534.4	1.635	117.08	1.55047	570.4	1.48188	548.8	1.64794	504.8		1.5632	0.21034	1.50221	0.19628													1.219	-4.027	1.219	-4.071		3.66667	1.8205	3.66667	2.0838		3.68333	2.324
1.59241	533.2	1.634	116.32	1.5502	568.8	1.48171	546.8	1.6478	502.8		1.5633	0.20966	1.50171	0.19603													1.22	-3.94	1.22	-4.034		3.68333	1.8203	3.68333	2.0833		3.7	2.323
1.59227	531.6	1.633	115.6	1.55011	566.8	1.48138	545.2	1.64731	501.6		1.56284	0.20933	1.50172	0.19554													1.221	-4.01	1.221	-4.024		3.7	1.8203	3.7	2.0853		3.71667	2.3226
1.59213	530	1.632	114.8	1.55002	564.8	1.48088	544	1.64683	500.4		1.56257	0.20888	1.50138	0.1952													1.222	-3.922	1.222	-4.046		3.71667	1.8204	3.71667	2.0855		3.73333	2.324
1.59199	528.4	1.631	114.04	1.54993	562.8	1.48122	540.8	1.64634	499.2		1.56266	0.20821	1.50205	0.19437													1.223	-3.989	1.223	-4.064		3.73333	1.8204	3.73333	2.0842		3.75	2.3241
1.59163	527.2	1.63	113.28	1.54965	561.2	1.48088	539.2	1.64603	497.6		1.56257	0.20765	1.50272	0.19354													1.224	-3.908	1.224	-4.037		3.75	1.8198	3.75	2.0836		3.76667	2.3239
1.59106	526.4	1.629	112.52	1.54956	559.2	1.48072	537.2	1.64538	496.8		1.56266	0.20698	1.50289	0.19296													1.225	-3.968	1.225	-4.004		3.76667	1.8198	3.76667	2.0838		3.78333	2.323
1.59114	524.4	1.628	111.76	1.54947	557.2	1.48072	534.8	1.64489	495.6		1.56221	0.20664	1.50173	0.19304													1.226	-3.893	1.226	-4.011		3.78333	1.8201	3.78333	2.085		3.8	2.3237
1.59121	522.4	1.627	110.96	1.54957	554.8	1.48039	533.2	1.64441	494.4		1.56212	0.20608	1.50139	0.19271													1.227	-3.946	1.227	-4.035		3.8	1.82	3.8	2.0827		3.81667	2.3235
1.59107	520.8	1.626	110.2	1.54948	552.8	1.48039	530.8	1.64427	492.4		1.56203	0.20552	1.50106	0.19238													1.228	-3.878	1.228	-4.042		3.81667	1.8196	3.81667	2.0841		3.83333	2.3239
1.59093	519.2	1.625	109.44	1.5492	551.2	1.47989	529.6	1.64378	491.2		1.56212	0.20485	1.5014	0.19172													1.229	-3.928	1.229	-4.004		3.83333	1.82	3.83333	2.0835		3.85	2.3237
1.59036	518.4	1.624	108.64	1.54893	549.6	1.47989	527.2	1.64347	489.6		1.56167	0.20451	1.50157	0.19114													1.23	-3.865	1.23	-3.98		3.85	1.8203	3.85	2.0829		3.86667	2.3236
1.59022	516.8	1.623	107.96	1.54884	547.6	1.4799	524.8	1.64247	489.6		1.56176	0.20384	1.50123	0.1908													1.231	-3.907	1.231	-3.991		3.86667	1.8196	3.86667	2.0827		3.88333	2.3235
1.5903	514.8	1.622	107.2	1.54875	545.6	1.47973	522.8	1.64199	488.4		1.56167	0.20328	1.50124	0.1903													1.232	-3.846	1.232	-4.016		3.88333	1.8198	3.88333	2.0833		3.9	2.3243
1.59059	512.4	1.621	106.48	1.54866	543.6	1.47923	521.6	1.64168	486.8		1.56122	0.20294	1.50124	0.18981													1.233	-3.886	1.233	-4.006		3.9	1.8202	3.9	2.0823		3.91667	2.3233
1.59023	511.2	1.62	105.8	1.54857	541.6	1.47907	519.6	1.64119	485.6		1.56131	0.20227	1.50107	0.18939													1.234	-3.832	1.234	-3.97		3.91667	1.8201	3.91667	2.0844		3.93333	2.3238
1.59009	509.6	1.619	105.08	1.5483	540	1.47924	516.8	1.64071	484.4		1.56122	0.20171	1.50108	0.18889													1.235	-3.866	1.235	-3.956		3.93333	1.8196	3.93333	2.0846		3.95	2.3242
1.58952	508.8	1.618	104.4	1.54821	538	1.47907	514.8	1.64022	483.2		1.56113	0.20115	1.50124	0.18831													1.236	-3.818	1.236	-3.981		3.95	1.82	3.95	2.0833		3.96667	2.3237
1.58917	507.6	1.617	103.72	1.54812	536	1.47874	513.2	1.63991	481.6		1.56104	0.20059	1.50058	0.18815													1.237	-3.846	1.237	-3.995		3.96667	1.82	3.96667	2.0823		3.98333	2.324
1.58924	505.6	1.616	102.96	1.54785	534.4	1.47841	511.6	1.63977	479.6		1.56095	0.20003	1.50108	0.1874													1.238	-3.804	1.238	-3.971		3.98333	1.8199	3.98333	2.0858		4	2.3239
1.5891	504	1.615	102.28	1.54776	532.4	1.47808	510	1.63946	478		1.56068	0.19958	1.50075	0.18707													1.239	-3.827	1.239	-3.939		4	1.82	4	2.0844		4.01667	2.324
1.58832	503.6	1.614	101.56	1.54767	530.4	1.47824	507.2	1.63932	476		1.5604	0.19914	1.50075	0.18657													1.24	-3.789	1.24	-3.939		4.01667	1.8195	4.01667	2.0842		4.03333	2.3238
1.58775	502.8	1.613	100.84	1.5474	528.8	1.47741	506.8	1.63918	474		1.56031	0.19858	1.50059	0.18615													1.241	-3.809	1.241	-3.966		4.03333	1.8192	4.03333	2.0827		4.05	2.3242
1.58761	501.2	1.612	100.12	1.54712	527.2	1.47758	504	1.63887	472.4		1.56022	0.19802	1.50076	0.18557													1.242	-3.776	1.242	-3.97		4.05	1.8196	4.05	2.0822		4.06667	2.3243
1.58747	499.6	1.611	99.36	1.5474	524.4	1.47725	502.4	1.63873	470.4		1.56013	0.19746	1.49992	0.18549													1.243	-3.79	1.243	-3.938		4.06667	1.8202	4.06667	2.0821		4.08333	2.3244
1.58711	498.4	1.61	98.68	1.54713	522.8	1.47708	500.4	1.63824	469.2		1.55986	0.19701	1.49942	0.18524													1.244	-3.762	1.244	-3.912		4.08333	1.8201	4.08333	2.0842		4.1	2.3237
1.58676	497.2	1.609	97.96	1.54704	520.8	1.47692	498.4	1.63759	468.4		1.55959	0.19656	1.49943	0.18474													1.245	-3.77	1.245	-3.926		4.1	1.8191	4.1	2.0811		4.11667	2.3237
1.58662	495.6	1.608	97.24	1.54676	519.2	1.47675	496.4	1.6371	467.2		1.5595	0.196	1.49959	0.18416													1.246	-3.746	1.246	-3.946		4.11667	1.8196	4.11667	2.0829		4.13333	2.3239
1.58669	493.6	1.607	96.56	1.54667	517.2	1.47625	495.2	1.63662	466		1.55959	0.19533	1.49926	0.18383													1.247	-3.753	1.247	-3.937		4.13333	1.8198	4.13333	2.0841		4.15	2.3231
1.58634	492.4	1.606	95.84	1.5464	515.6	1.47626	492.8	1.63614	464.8		1.55914	0.19499	1.4996	0.18316													1.248	-3.733	1.248	-3.906		4.15	1.8194	4.15	2.0841		4.16667	2.3229
1.58555	492	1.605	95.12	1.54631	513.6	1.47526	492.8	1.63548	464		1.55923	0.19432	1.4986	0.18316													1.249	-3.735	1.249	-3.892		4.16667	1.8192	4.16667	2.0829		4.18333	2.3232
1.5852	490.8	1.604	94.44	1.54604	512	1.47008	502.8	1.635	462.8		1.55914	0.19376	1.49877	0.18258													1.25	-3.719	1.25	-3.91		4.18333	1.8195	4.18333	2.0842		4.2	2.3242
1.58527	488.8	1.603	93.72	1.54577	510.4	1.46908	502.8	1.63468	461.2		1.55923	0.19309	1.49877	0.18208													1.251	-3.717	1.251	-3.923		4.2	1.8196	4.2	2.0842		4.21667	2.3234
1.58513	487.2	1.602	93	1.54568	508.4	1.46908	500.4	1.6342	460		1.55914	0.19253	1.49944	0.18125													1.252	-3.706	1.252	-3.904		4.21667	1.82	4.21667	2.0838		4.23333	2.3239
1.58478	486	1.601	92.28	1.54577	506	1.46858	499.2	1.63354	459.2		1.55905	0.19197	1.49861	0.18117													1.253	-3.7	1.253	-3.876		4.23333	1.8194	4.23333	2.0838		4.25	2.3246
1.58485	484	1.6	91.52	1.54532	504.8	1.46875	496.4	1.63306	458		1.55878	0.19152	1.49844	0.18076													1.254	-3.692	1.254	-3.872		4.25	1.8199	4.25	2.0819		4.26667	2.324
1.58471	482.4	1.599	90.84	1.54559	502	1.46859	494.4	1.63258	456.8		1.55887	0.19085	1.49844	0.18026													1.255	-3.683	1.255	-3.893		4.26667	1.8196	4.26667	2.0822		4.28333	2.3235
1.58414	481.6	1.598	90.12	1.5455	500	1.46842	492.4	1.63209	455.6		1.55842	0.19051	1.49828	0.17984													1.256	-3.678	1.256	-3.894		4.28333	1.82	4.28333	2.0836		4.3	2.3239
1.58379	480.4	1.597	89.4	1.54541	498	1.46809	490.8	1.63195	453.6		1.55833	0.18995	1.49845	0.17926													1.257	-3.665	1.257	-3.867		4.3	1.8203	4.3	2.0827		4.31667	2.3242
1.58343	479.2	1.596	88.72	1.54496	496.8	1.46809	488.4	1.63164	452		1.55806	0.1895	1.49862	0.17868													1.258	-3.664	1.258	-3.845		4.31667	1.82	4.31667	2.0839		4.33333	2.323
1.58308	478	1.595	87.96	1.54487	494.8	1.46759	487.2	1.63167	449.6		1.55778	0.18906	1.49845	0.17827													1.259	-3.647	1.259	-3.854		4.33333	1.8198	4.33333	2.0823		4.35	2.3234
1.58251	477.2	1.594	87.28	1.54441	493.6	1.4676	484.8	1.63119	448.4		1.55788	0.18838	1.49879	0.1776													1.26	-3.652	1.26	-3.872		4.35	1.8194	4.35	2.0833		4.36667	2.3237
1.58237	475.6	1.593	86.56	1.5445	491.2	1.46743	482.8	1.63088	446.8		1.55797	0.18771	1.49829	0.17735													1.261	-3.631	1.261	-3.866		4.36667	1.8193	4.36667	2.0859		4.38333	2.3243
1.58223	474	1.592	85.84	1.54405	490	1.46743	480.4	1.63022	446		1.5577	0.18726	1.49796	0.17702													1.262	-3.637	1.262	-3.835		4.38333	1.8199	4.38333	2.0836		4.4	2.3231
1.58209	472.4	1.591	85.2	1.54396	488	1.46727	478.4	1.62991	444.4		1.55797	0.18648	1.49746	0.17677													1.263	-3.614	1.263	-3.821		4.4	1.8194	4.4	2.0823		4.41667	2.3234
1.58173	471.2	1.59	84.48	1.54369	486.4	1.4671	476.4	1.62942	443.2		1.5577	0.18603	1.49729	0.17636													1.264	-3.622	1.264	-3.834		4.41667	1.8199	4.41667	2.0827		4.43333	2.3244
1.58138	470	1.589	83.8	1.54396	483.6	1.46677	474.8	1.62877	442.4		1.55779	0.18536	1.49679	0.17611													1.265	-3.597	1.265	-3.849		4.43333	1.82	4.43333	2.0819		4.45	2.3243
1.58124	468.4	1.588	83.16	1.54351	482.4	1.46661	472.8	1.62828	441.2		1.55752	0.18491	1.4973	0.17536													1.266	-3.61	1.266	-3.829		4.45	1.82	4.45	2.0827		4.46667	2.3244
1.58131	466.4	1.587	82.44	1.54378	479.6	1.46644	470.8	1.6278	440		1.55706	0.18458	1.49696	0.17503													1.267	-3.582	1.267	-3.805		4.46667	1.8193	4.46667	2.0818		4.48333	2.3239
1.58096	465.2	1.586	81.76	1.54315	478.8	1.46644	468.4	1.62732	438.8		1.55679	0.18413	1.49647	0.17478													1.268	-3.596	1.268	-3.799		4.48333	1.82	4.48333	2.0816		4.5	2.3234
1.58039	464.4	1.585	81.16	1.54306	476.8	1.46611	466.8	1.627	437.2		1.55688	0.18346	1.4968	0.17411													1.269	-3.566	1.269	-3.815		4.5	1.8196	4.5	2.0821		4.51667	2.3239
1.58003	463.2	1.584	80.44	1.54278	475.2	1.46611	464.4	1.62669	435.6		1.55661	0.18301	1.49664	0.1737													1.27	-3.581	1.27	-3.82		4.51667	1.8196	4.51667	2.0827		4.53333	2.3242
1.58011	461.2	1.583	79.76	1.54288	472.8	1.46578	462.8	1.62638	434		1.55652	0.18245	1.49614	0.17345													1.271	-3.549	1.271	-3.794		4.53333	1.8199	4.53333	2.0822		4.55	2.3239
1.57975	460	1.582	79.08	1.54279	470.8	1.46562	460.8	1.6259	432.8		1.55643	0.18189	1.49631	0.17287													1.272	-3.567	1.272	-3.772		4.55	1.82	4.55	2.0823		4.56667	2.3236
1.57897	459.6	1.581	78.4	1.5427	468.8	1.46545	458.8	1.62541	431.6		1.55634	0.18133	1.49564	0.1727													1.273	-3.533	1.273	-3.776		4.56667	1.82	4.56667	2.0823		4.58333	2.3241
1.57861	458.4	1.58	77.76	1.54242	467.2	1.46545	456.4	1.6251	430		1.55589	0.18099	1.49598	0.17204													1.274	-3.552	1.274	-3.791		4.58333	1.8195	4.58333	2.0833		4.6	2.3238
1.57869	456.4	1.579	77.04	1.54233	465.2	1.46512	454.8	1.62479	428.4		1.55616	0.18021	1.49581	0.17162													1.275	-3.518	1.275	-3.784		4.6	1.8193	4.6	2.0835		4.61667	2.3241
1.57855	454.8	1.578	76.4	1.54206	463.6	1.46496	452.8	1.6243	427.2		1.55571	0.17987	1.49581	0.17112													1.276	-3.537	1.276	-3.758		4.61667	1.82	4.61667	2.0844		4.63333	2.3243
1.57841	453.2	1.577	75.76	1.54197	461.6	1.46479	450.8	1.62382	426		1.55598	0.17909	1.49531	0.17088													1.277	-3.502	1.277	-3.741		4.63333	1.8196	4.63333	2.0822		4.65	2.3236
1.57827	451.6	1.576	75.04	1.54152	460.4	1.46479	448.4	1.62316	425.2		1.55553	0.17875	1.49565	0.17021													1.278	-3.523	1.278	-3.752		4.65	1.8193	4.65	2.0833		4.66667	2.3245
1.5777	450.8	1.575	74.4	1.54161	458	1.4648	446	1.62268	424		1.55562	0.17808	1.49532	0.16988													1.279	-3.487	1.279	-3.764		4.66667	1.8195	4.66667	2.0819		4.68333	2.3237
1.57756	449.2	1.574	73.68	1.54134	456.4	1.46496	443.2	1.62237	422.4		1.55535	0.17763	1.49449	0.1698													1.28	-3.508	1.28	-3.749		4.68333	1.8193	4.68333	2.0838		4.7	2.3239
1.57742	447.6	1.573	73	1.54125	454.4	1.4648	441.2	1.62171	421.6		1.55544	0.17696	1.49449	0.1693													1.281	-3.471	1.281	-3.725		4.7	1.8191	4.7	2.0833		4.71667	2.3237
1.57706	446.4	1.572	72.36	1.54098	452.8	1.4648	438.8	1.62106	420.8		1.55517	0.17651	1.49466	0.16872													1.282	-3.494	1.282	-3.718		4.71667	1.8195	4.71667	2.0818		4.73333	2.3235
1.57671	445.2	1.571	71.64	1.54107	450.4	1.4643	437.6	1.62092	418.8		1.55508	0.17595	1.49449	0.1683													1.283	-3.454	1.283	-3.727		4.73333	1.8199	4.73333	2.081		4.75	2.3237
1.57635	444	1.57	70.96	1.54098	448.4	1.46397	436	1.62043	417.6		1.55462	0.17562	1.49433	0.16789													1.284	-3.477	1.284	-3.732		4.75	1.8199	4.75	2.0827		4.76667	2.3236
1.57621	442.4	1.569	70.28	1.54071	446.8	1.46364	434.4	1.61995	416.4		1.55453	0.17506	1.49416	0.16747													1.285	-3.439	1.285	-3.711		4.76667	1.82	4.76667	2.0818		4.78333	2.324
1.57607	440.8	1.568	69.6	1.54025	445.6	1.46381	431.6	1.61964	414.8		1.55444	0.1745	1.49466	0.16672													1.286	-3.462	1.286	-3.69		4.78333	1.8199	4.78333	2.0827		4.8	2.3238
1.57572	439.6	1.567	68.96	1.54034	443.2	1.46364	429.6	1.61932	413.2		1.55454	0.17382	1.49383	0.16664													1.287	-3.423	1.287	-3.69		4.8	1.8193	4.8	2.0813		4.81667	2.3236
1.57558	438	1.566	68.32	1.54025	441.2	1.46348	427.6	1.61884	412		1.55426	0.17338	1.494	0.16606													1.288	-3.447	1.288	-3.7		4.81667	1.8196	4.81667	2.0823		4.83333	2.3242
1.57544	436.4	1.565	67.68	1.54016	439.2	1.46315	426	1.61853	410.4		1.55399	0.17293	1.49333	0.16589													1.289	-3.408	1.289	-3.696		4.83333	1.8199	4.83333	2.0827		4.85	2.3236
1.57508	435.2	1.564	67.04	1.53989	437.6	1.46281	424.4	1.61787	409.6		1.5539	0.17237	1.4935	0.16531													1.29	-3.431	1.29	-3.672		4.85	1.821	4.85	2.0831		4.86667	2.3233
1.5743	434.8	1.563	66.32	1.53962	436	1.46248	422.8	1.61756	408		1.55381	0.17181	1.49334	0.1649													1.291	-3.392	1.291	-3.656		4.86667	1.8196	4.86667	2.081		4.88333	2.3237
1.57394	433.6	1.562	65.68	1.53917	434.8	1.46232	420.8	1.61725	406.4		1.55354	0.17136	1.49334	0.1644													1.292	-3.416	1.292	-3.663		4.88333	1.8194	4.88333	2.0819		4.9	2.3234
1.57337	432.8	1.561	65.04	1.53926	432.4	1.46215	418.8	1.61694	404.8		1.55345	0.1708	1.49284	0.16415													1.293	-3.377	1.293	-3.672		4.9	1.8192	4.9	2.0827		4.91667	2.3243
1.57302	431.6	1.56	64.36	1.53917	430.4	1.46215	416.4	1.6168	402.8		1.55354	0.17013	1.49268	0.16374													1.294	-3.4	1.294	-3.659		4.91667	1.8195	4.91667	2.0818		4.93333	2.3244
1.57245	430.8	1.559	63.76	1.53908	428.4	1.46199	414.4	1.61648	401.2		1.55363	0.16946	1.49251	0.16332													1.295	-3.362	1.295	-3.636		4.93333	1.819	4.93333	2.0831		4.95	2.3243
1.57252	428.8	1.558	63.08	1.53862	427.2	1.46182	412.4	1.61609	399.8		1.55318	0.16912	1.49268	0.16274													1.296	-3.384	1.296	-3.625		4.95	1.819	4.95	2.0816		4.96667	2.3234
1.57238	427.2	1.557	62.4	1.53853	425.2	1.46149	410.8	1.61571	398.36		1.55291	0.16867	1.49218	0.16249													1.297	-3.347	1.297	-3.634		4.96667	1.8194	4.96667	2.0831		4.98333	2.3239
1.57224	425.6	1.556	61.8	1.53844	423.2	1.46133	408.8	1.61501	397.64		1.55282	0.16811	1.49152	0.16232													1.298	-3.368	1.298	-3.637		4.98333	1.8202	4.98333	2.0827		5	2.3241
1.5721	424	1.555	61.12	1.53835	421.2	1.46133	406.4	1.61443	396.68		1.55291	0.16744	1.49118	0.16199													1.299	-3.332	1.299	-3.618		5	1.8193	5	2.0823		5.01667	2.3237
1.57196	422.4	1.554	60.48	1.53826	419.2	1.46116	404.4	1.61386	395.68		1.55264	0.16699	1.49119	0.16149													1.3	-3.351	1.3	-3.598		5.01667	1.8195	5.01667	2.0825		5.03333	2.3249
1.57161	421.2	1.553	59.84	1.53817	417.2	1.46117	402	1.61344	394.32		1.55237	0.16654	1.49119	0.161													1.301	-3.316	1.301	-3.596		5.03333	1.8196	5.03333	2.0836		5.05	2.3246
1.57147	419.6	1.552	59.16	1.5379	415.6	1.46083	400.4	1.61306	392.88		1.55209	0.1661	1.49152	0.16033													1.302	-3.335	1.302	-3.602		5.05	1.8192	5.05	2.0822		5.06667	2.3249
1.57111	418.4	1.551	58.52	1.53763	414	1.46063	398.48	1.61272	391.36		1.552	0.16554	1.49102	0.16008													1.303	-3.3	1.303	-3.598		5.06667	1.8195	5.06667	2.0822		5.08333	2.3241
1.57097	416.8	1.55	57.88	1.53736	412.4	1.46035	396.76	1.61216	390.32		1.55191	0.16498	1.49119	0.1595													1.304	-3.318	1.304	-3.578		5.08333	1.8189	5.08333	2.0806		5.1	2.3237
1.57083	415.2	1.549	57.24	1.53727	410.4	1.46019	394.76	1.61154	389.44		1.55164	0.16453	1.49103	0.15909													1.305	-3.285	1.305	-3.561		5.1	1.8195	5.1	2.0821		5.11667	2.3239
1.57026	414.4	1.548	56.64	1.53718	408.4	1.46002	392.76	1.61121	387.88		1.55155	0.16397	1.49136	0.15842													1.306	-3.301	1.306	-3.563		5.11667	1.8196	5.11667	2.0827		5.13333	2.3239
1.56969	413.6	1.547	55.96	1.53691	406.8	1.45964	391.28	1.61078	386.56		1.55146	0.16341	1.49053	0.15834													1.307	-3.27	1.307	-3.569		5.13333	1.8193	5.13333	2.0829		5.15	2.3241
1.56955	412	1.546	55.32	1.53682	404.8	1.45954	389.12	1.61017	385.64		1.55155	0.16274	1.49037	0.15792													1.308	-3.284	1.308	-3.557		5.15	1.82	5.15	2.0802		5.16667	2.3247
1.56941	410.4	1.545	54.68	1.53654	403.2	1.45941	387.04	1.60976	384.28		1.55128	0.16229	1.48987	0.15767													1.309	-3.254	1.309	-3.536		5.16667	1.8198	5.16667	2.0823		5.18333	2.3252
1.56927	408.8	1.544	54	1.53645	401.2	1.45938	384.72	1.60933	382.96		1.55119	0.16173	1.48987	0.15718													1.31	-3.268	1.31	-3.525		5.18333	1.8191	5.18333	2.0827		5.2	2.3242
1.56935	406.8	1.543	53.4	1.53622	399.52	1.45911	382.96	1.609	381.4		1.5511	0.16117	1.48987	0.15668													1.311	-3.239	1.311	-3.529		5.2	1.8193	5.2	2.0825		5.21667	2.324
1.56921	405.2	1.542	52.8	1.53609	397.6	1.45888	381.12	1.60869	379.8		1.55083	0.16072	1.49037	0.15593													1.312	-3.251	1.312	-3.529		5.21667	1.8201	5.21667	2.0816		5.23333	2.3239
1.56864	404.4	1.541	52.16	1.53586	395.92	1.45862	379.36	1.60843	378.08		1.55074	0.16016	1.49088	0.15518													1.313	-3.223	1.313	-3.513		5.23333	1.8195	5.23333	2.081		5.25	2.3243
1.56828	403.2	1.54	51.56	1.53571	394.04	1.4583	377.72	1.60804	376.64		1.55047	0.15971	1.49055	0.15485													1.314	-3.233	1.314	-3.495		5.25	1.8196	5.25	2.0799		5.26667	2.3242
1.56814	401.6	1.539	50.88	1.53544	392.44	1.45812	375.76	1.60754	375.48		1.5502	0.15926	1.48988	0.15468													1.315	-3.207	1.315	-3.489		5.26667	1.8199	5.26667	2.0825		5.28333	2.3241
1.56779	400.4	1.538	50.24	1.53548	390.16	1.45802	373.6	1.60697	374.48		1.55011	0.1587	1.48905	0.1546													1.316	-3.215	1.316	-3.493		5.28333	1.8194	5.28333	2.0836		5.3	2.3241
1.56765	398.8	1.537	49.64	1.53526	388.44	1.45782	371.68	1.60652	373.2		1.55002	0.15814	1.48888	0.15419													1.317	-3.191	1.317	-3.488		5.3	1.8196	5.3	2.0833		5.31667	2.3236
1.56733	397.52	1.536	49	1.53528	386.2	1.45763	369.76	1.60604	372		1.54993	0.15758	1.48938	0.15344													1.318	-3.198	1.318	-3.468		5.31667	1.8196	5.31667	2.0833		5.33333	2.3243
1.56704	396.2	1.535	48.4	1.53475	385.16	1.45753	367.6	1.60569	370.48		1.54965	0.15714	1.48939	0.15294													1.319	-3.176	1.319	-3.454		5.33333	1.819	5.33333	2.0827		5.35	2.3242
1.56699	394.44	1.534	47.8	1.53463	383.24	1.45725	365.88	1.60533	369		1.54956	0.15658	1.48889	0.15269													1.32	-3.18	1.32	-3.452		5.35	1.8193	5.35	2.0813		5.36667	2.3243
1.5667	393.12	1.533	47.2	1.53443	381.48	1.45713	363.76	1.60504	367.36		1.54947	0.15602	1.48856	0.15236													1.321	-3.159	1.321	-3.454		5.36667	1.8193	5.36667	2.0829		5.38333	2.3243
1.56617	392.24	1.532	46.6	1.53445	379.24	1.4569	361.92	1.60477	365.64		1.54957	0.15534	1.48822	0.15203													1.322	-3.161	1.322	-3.442		5.38333	1.819	5.38333	2.0822		5.4	2.3244
1.56571	391.24	1.531	45.96	1.53426	377.44	1.45682	359.72	1.60429	364.44		1.54948	0.15478	1.48789	0.1517													1.323	-3.142	1.323	-3.424		5.4	1.8191	5.4	2.0835		5.41667	2.324
1.5654	389.96	1.53	45.36	1.53392	376	1.4566	357.84	1.60374	363.4		1.5492	0.15434	1.48806	0.15111													1.324	-3.143	1.324	-3.411		5.41667	1.8192	5.41667	2.0827		5.43333	2.3241
1.56526	388.36	1.529	44.76	1.53379	374.08	1.45654	355.6	1.60303	362.72		1.54893	0.15389	1.48823	0.15053													1.325	-3.125	1.325	-3.413		5.43333	1.82	5.43333	2.0818		5.45	2.324
1.5651	386.8	1.528	44.12	1.53374	372	1.4561	354.24	1.60253	361.56		1.54884	0.15333	1.4879	0.1502													1.326	-3.124	1.326	-3.411		5.45	1.8193	5.45	2.0813		5.46667	2.3237
1.56489	385.32	1.527	43.52	1.53334	370.68	1.45601	352.08	1.60211	360.2		1.54875	0.15277	1.48757	0.14987													1.327	-3.107	1.327	-3.395		5.46667	1.8195	5.46667	2.0814		5.48333	2.3236
1.56464	383.92	1.526	42.92	1.53316	368.88	1.45579	350.2	1.6017	358.84		1.54866	0.15221	1.4879	0.1492													1.328	-3.104	1.328	-3.377		5.48333	1.8194	5.48333	2.0833		5.5	2.3238
1.56442	382.48	1.525	42.28	1.53298	367.08	1.45568	348.08	1.60128	357.48		1.54857	0.15165	1.48774	0.14879													1.329	-3.089	1.329	-3.37		5.5	1.8201	5.5	2.0814		5.51667	2.3243
1.56391	381.56	1.524	41.72	1.53303	364.76	1.45538	346.4	1.60097	355.88		1.5483	0.1512	1.48774	0.14829													1.33	-3.083	1.33	-3.371		5.51667	1.8189	5.51667	2.0821		5.53333	2.3243
1.56371	380.08	1.523	41.08	1.53274	363.2	1.45533	344.12	1.60056	354.52		1.54821	0.15064	1.48757	0.14788													1.331	-3.07	1.331	-3.364		5.53333	1.8201	5.53333	2.0818		5.55	2.325
1.5635	378.6	1.522	40.52	1.53267	361.16	1.45513	342.2	1.6	353.48		1.54812	0.15008	1.48741	0.14746													1.332	-3.062	1.332	-3.347		5.55	1.8195	5.55	2.0814		5.56667	2.3242
1.56341	376.92	1.521	39.936	1.53231	359.76	1.455	340.12	1.59959	352.12		1.54785	0.14963	1.48724	0.14705													1.333	-3.048	1.333	-3.33		5.56667	1.8198	5.56667	2.0818		5.58333	2.3245
1.56324	375.36	1.52	39.332	1.53224	357.72	1.45473	338.36	1.59928	350.52		1.54776	0.14907	1.48691	0.14671													1.334	-3.037	1.334	-3.324		5.58333	1.8196	5.58333	2.081		5.6	2.3246
1.56255	374.8	1.519	38.756	1.53191	356.24	1.45464	336.2	1.59896	348.92		1.54767	0.14851	1.48708	0.14613													1.335	-3.026	1.335	-3.324		5.6	1.8191	5.6	2.0818		5.61667	2.3252
1.5621	373.76	1.518	38.184	1.53186	354.16	1.45415	334.96	1.59865	347.32		1.5474	0.14806	1.48675	0.1458													1.336	-3.013	1.336	-3.313		5.61667	1.8192	5.61667	2.0816		5.63333	2.3239
1.56138	373.24	1.517	37.596	1.53144	352.88	1.45407	332.76	1.59807	346.36		1.54712	0.14762	1.48708	0.14514													1.337	-3.002	1.337	-3.295		5.63333	1.8192	5.63333	2.0827		5.65	2.3239
1.56131	371.52	1.516	37.048	1.5313	351	1.45386	330.88	1.59767	344.96		1.5474	0.14683	1.48659	0.14489													1.338	-2.987	1.338	-3.282		5.65	1.8191	5.65	2.0808		5.66667	2.324
1.56106	370.12	1.515	36.484	1.53102	349.4	1.45378	328.68	1.59734	343.4		1.54713	0.14638	1.48592	0.14472													1.339	-2.976	1.339	-3.279		5.66667	1.8189	5.66667	2.0808		5.68333	2.3239
1.56094	368.48	1.514	35.928	1.53106	347.12	1.45351	326.92	1.59701	341.84		1.54704	0.14582	1.48575	0.14431													1.34	-2.959	1.34	-3.275		5.68333	1.8196	5.68333	2.0823		5.7	2.3252
1.56074	367	1.513	35.384	1.53077	345.56	1.4534	324.8	1.59673	340.16		1.54676	0.14538	1.48592	0.14372													1.341	-2.949	1.341	-3.261		5.7	1.8193	5.7	2.0816		5.71667	2.3236
1.56021	366.12	1.512	34.796	1.5307	343.52	1.45305	323.24	1.59635	338.72		1.54667	0.14482	1.48576	0.14331													1.342	-2.929	1.342	-3.243		5.71667	1.8192	5.71667	2.0816		5.73333	2.3243
1.55996	364.72	1.511	34.276	1.53044	341.88	1.45302	320.92	1.59583	337.6		1.5464	0.14437	1.48543	0.14298													1.343	-2.919	1.343	-3.233		5.73333	1.8192	5.73333	2.0827		5.75	2.3243
1.55969	363.36	1.51	33.712	1.53039	339.8	1.4528	319.04	1.59526	336.6		1.54631	0.14381	1.48509	0.14265													1.344	-2.898	1.344	-3.231		5.75	1.8195	5.75	2.0833		5.76667	2.3245
1.5594	362.04	1.509	33.148	1.53005	338.36	1.45265	317	1.59481	335.32		1.54604	0.14336	1.48526	0.14206													1.345	-2.887	1.345	-3.224		5.76667	1.8196	5.76667	2.0835		5.78333	2.3242
1.5592	360.56	1.508	32.616	1.53003	336.2	1.45234	315.36	1.59431	334.16		1.54577	0.14291	1.4851	0.14165													1.346	-2.864	1.346	-3.206		5.78333	1.8196	5.78333	2.0804		5.8	2.3239
1.5588	359.44	1.507	32.052	1.52961	334.92	1.45231	313.04	1.59383	332.96		1.54568	0.14235	1.48493	0.14123													1.347	-2.853	1.347	-3.189		5.8	1.8199	5.8	2.0822		5.81667	2.3248
1.55832	358.48	1.506	31.504	1.52954	332.88	1.45206	311.24	1.59331	331.84		1.54577	0.14168	1.4851	0.14065													1.348	-2.829	1.348	-3.182		5.81667	1.8191	5.81667	2.0816		5.83333	2.3243
1.55822	356.8	1.505	30.988	1.52929	331.24	1.45188	309.28	1.59301	330.2		1.54532	0.14134	1.48477	0.14032													1.349	-2.818	1.349	-3.177		5.83333	1.8194	5.83333	2.0822		5.85	2.324
1.55791	355.52	1.504	30.432	1.52914	329.36	1.45156	307.64	1.59263	328.76		1.54559	0.14056	1.48461	0.13991													1.35	-2.792	1.35	-3.166		5.85	1.82	5.85	2.0804		5.86667	2.3254
1.55747	354.48	1.503	29.916	1.52885	327.8	1.45155	305.28	1.59217	327.52		1.5455	0.14	1.48427	0.13957													1.351	-2.78	1.351	-3.147		5.86667	1.8196	5.86667	2.0819		5.88333	2.3247
1.55735	352.84	1.502	29.392	1.52887	325.56	1.45123	303.64	1.59172	326.24		1.54541	0.13944	1.48411	0.13916													1.352	-2.754	1.352	-3.133		5.88333	1.8193	5.88333	2.0811		5.9	2.3241
1.55704	351.56	1.501	28.848	1.52871	323.72	1.45115	301.44	1.59135	324.76		1.54496	0.1391	1.48428	0.13858													1.353	-2.741	1.353	-3.126		5.9	1.8199	5.9	2.0802		5.91667	2.3246
1.5566	350.52	1.5	28.336	1.52862	321.72	1.45065	300.24	1.5909	323.48		1.54487	0.13854	1.48378	0.13833													1.354	-2.713	1.354	-3.119		5.91667	1.8193	5.91667	2.0829		5.93333	2.3241
1.55641	349	1.499	27.816	1.52827	320.28	1.45052	298.16	1.59039	322.36		1.54441	0.13821	1.48345	0.138													1.355	-2.7	1.355	-3.103		5.93333	1.8196	5.93333	2.0804		5.95	2.3246
1.55629	347.36	1.498	27.32	1.52824	318.16	1.45024	296.44	1.58985	321.28		1.5445	0.13754	1.48362	0.13741													1.356	-2.672	1.356	-3.084		5.95	1.8192	5.95	2.081		5.96667	2.3243
1.55618	345.72	1.497	26.832	1.52782	316.88	1.45024	294.04	1.58955	319.64		1.54405	0.1372	1.48362	0.13692													1.357	-2.659	1.357	-3.07		5.96667	1.8189	5.96667	2.0799		5.98333	2.3247
1.55593	344.32	1.496	26.308	1.52775	314.84	1.44989	292.48	1.58921	318.12		1.54396	0.13664	1.48312	0.13667													1.358	-2.632	1.358	-3.062		5.98333	1.8189	5.98333	2.0808		6	2.3249
1.55583	342.64	1.495	25.836	1.5274	313.4	1.44981	290.28	1.58888	316.56		1.54369	0.13619	1.48295	0.13625													1.359	-2.619	1.359	-3.051		6	1.8196	6	2.0816		6.01667	2.3246
1.55556	341.28	1.494	25.344	1.52722	311.6	1.44944	288.76	1.58852	315.08		1.54396	0.13541	1.48279	0.13584													1.36	-2.592	1.36	-3.032		6.01667	1.8193	6.01667	2.0821		6.03333	2.325
1.5554	339.72	1.493	24.832	1.52688	310.16	1.44931	286.68	1.58808	313.76		1.54351	0.13507	1.48246	0.1355													1.361	-2.58	1.361	-3.012		6.03333	1.8198	6.03333	2.0818		6.05	2.3247
1.55513	338.36	1.492	24.384	1.5267	308.36	1.44906	284.88	1.58769	312.36		1.54378	0.13429	1.48263	0.13492													1.362	-2.553	1.362	-2.998		6.05	1.8195	6.05	2.0808		6.06667	2.3248
1.55486	337	1.491	23.9	1.52646	306.68	1.449	282.64	1.58727	311		1.54315	0.13406	1.48246	0.13451													1.363	-2.542	1.363	-2.988		6.06667	1.8198	6.06667	2.081		6.08333	2.3241
1.55472	335.4	1.49	23.432	1.52639	304.64	1.44875	280.84	1.58694	309.44		1.54306	0.1335	1.4823	0.13409													1.364	-2.518	1.364	-2.972		6.08333	1.82	6.08333	2.0806		6.1	2.3245
1.55448	334	1.489	22.992	1.52604	303.2	1.44867	278.64	1.58663	307.84		1.54278	0.13306	1.48213	0.13368													1.365	-2.507	1.365	-2.95		6.1	1.8194	6.1	2.0802		6.11667	2.325
1.55412	332.8	1.488	22.512	1.52601	301.08	1.44824	277.28	1.58609	306.76		1.54288	0.13238	1.4818	0.13335													1.366	-2.484	1.366	-2.93		6.11667	1.8201	6.11667	2.0804		6.13333	2.3241
1.55351	332.08	1.487	22.044	1.52583	299.28	1.44817	275.04	1.58564	305.48		1.54279	0.13182	1.4823	0.1326													1.367	-2.475	1.367	-2.915		6.13333	1.8192	6.13333	2.0806		6.15	2.3237
1.55307	331.04	1.486	21.6	1.52566	297.44	1.44787	273.36	1.58504	304.56		1.5427	0.13126	1.4818	0.13235													1.368	-2.452	1.368	-2.9		6.15	1.8193	6.15	2.0819		6.16667	2.3249
1.55275	329.76	1.485	21.148	1.52541	295.8	1.44794	270.8	1.58445	303.6		1.54242	0.13082	1.48164	0.13193													1.369	-2.444	1.369	-2.88		6.16667	1.8196	6.16667	2.0814		6.18333	2.3245
1.55259	328.2	1.484	20.724	1.52534	293.76	1.44759	269.24	1.58397	302.4		1.54233	0.13026	1.48131	0.1316													1.37	-2.423	1.37	-2.856		6.18333	1.8192	6.18333	2.0808		6.2	2.3254
1.55224	327	1.483	20.28	1.52509	292.12	1.44748	267.12	1.5835	301.16		1.54206	0.12981	1.48131	0.1311													1.371	-2.415	1.371	-2.835		6.2	1.8191	6.2	2.0806		6.21667	2.3241
1.55212	325.36	1.482	19.844	1.525	290.12	1.44701	265.84	1.58305	299.88		1.54197	0.12925	1.48098	0.13077													1.372	-2.395	1.372	-2.818		6.21667	1.819	6.21667	2.0806		6.23333	2.3247
1.55185	324	1.481	19.428	1.52463	288.72	1.44686	263.8	1.58269	298.4		1.54152	0.12891	1.48081	0.13036													1.373	-2.387	1.373	-2.799		6.23333	1.8199	6.23333	2.0802		6.25	2.3252
1.55147	322.84	1.48	18.976	1.52443	286.96	1.44651	262.24	1.58234	296.88		1.54161	0.12824	1.48065	0.12994													1.374	-2.367	1.374	-2.776		6.25	1.8195	6.25	2.0799		6.26667	2.3251
1.55138	321.16	1.479	18.58	1.52425	285.16	1.4465	259.88	1.58194	295.48		1.54134	0.12779	1.48048	0.12953													1.375	-2.359	1.375	-2.751		6.26667	1.8192	6.26667	2.0827		6.28333	2.324
1.551	320	1.478	18.172	1.52416	283.16	1.44627	258.04	1.58165	293.84		1.54125	0.12723	1.48015	0.12919													1.376	-2.34	1.376	-2.729		6.28333	1.8196	6.28333	2.081		6.3	2.3247
1.55067	318.76	1.477	17.744	1.52387	281.6	1.44612	256	1.58123	292.48		1.54098	0.12678	1.48015	0.1287													1.377	-2.332	1.377	-2.71		6.3	1.8193	6.3	2.0793		6.31667	2.3241
1.55038	317.44	1.476	17.376	1.52373	279.72	1.44577	254.44	1.58084	291.08		1.54107	0.12611	1.47999	0.12828													1.378	-2.314	1.378	-2.688		6.31667	1.8194	6.31667	2.0806		6.33333	2.3246
1.55013	316.04	1.475	16.968	1.52342	278.2	1.44556	252.56	1.58023	290.16		1.54098	0.12555	1.48049	0.12753													1.379	-2.306	1.379	-2.662		6.33333	1.8194	6.33333	2.0811		6.35	2.3245
1.54982	314.76	1.474	16.556	1.52333	276.2	1.44529	250.8	1.57982	288.8		1.54071	0.1251	1.47966	0.12745													1.38	-2.288	1.38	-2.637		6.35	1.8191	6.35	2.0819		6.36667	2.3251
1.54955	313.4	1.473	16.196	1.52315	274.4	1.44513	248.8	1.57945	287.32		1.54025	0.12477	1.47949	0.12704													1.381	-2.28	1.381	-2.616		6.36667	1.8195	6.36667	2.0811		6.38333	2.3249
1.54913	312.32	1.472	15.796	1.52282	272.92	1.44484	247.08	1.57902	286		1.54034	0.1241	1.47933	0.12662													1.382	-2.263	1.382	-2.595		6.38333	1.8194	6.38333	2.0799		6.4	2.3248
1.54873	311.2	1.471	15.424	1.52251	271.4	1.4447	245.04	1.57857	284.72		1.54025	0.12354	1.47883	0.12637													1.383	-2.254	1.383	-2.571		6.4	1.8194	6.4	2.0813		6.41667	2.3243
1.54838	310	1.47	15.06	1.5223	269.68	1.44436	243.44	1.57809	283.52		1.54016	0.12298	1.47883	0.12587													1.384	-2.238	1.384	-2.545		6.41667	1.8193	6.41667	2.0818		6.43333	2.3247
1.54778	309.24	1.469	14.68	1.52217	267.76	1.44413	241.6	1.57762	282.28		1.53989	0.12253	1.47883	0.12538													1.385	-2.23	1.385	-2.52		6.43333	1.819	6.43333	2.0811		6.45	2.3236
1.5473	308.28	1.468	14.336	1.52188	266.2	1.44393	239.68	1.57715	281.04		1.53962	0.12208	1.47867	0.12496													1.386	-2.214	1.386	-2.499		6.45	1.8195	6.45	2.0836		6.46667	2.3245
1.54688	307.2	1.467	13.984	1.5217	264.4	1.44382	237.56	1.57665	279.88		1.53917	0.12174	1.47883	0.12438													1.387	-2.205	1.387	-2.477		6.46667	1.8189	6.46667	2.0799		6.48333	2.3242
1.54655	305.96	1.466	13.66	1.52152	262.6	1.44345	236.04	1.57622	278.56		1.53926	0.12107	1.4785	0.12405													1.388	-2.191	1.388	-2.453		6.48333	1.8191	6.48333	2.0819		6.5	2.3245
1.54623	304.68	1.465	13.356	1.5213	260.88	1.44332	233.96	1.57565	277.56		1.53917	0.12051	1.478	0.1238													1.389	-2.182	1.389	-2.428		6.5	1.8194	6.5	2.0797		6.51667	2.3236
1.54597	303.32	1.464	13.008	1.52094	259.48	1.44311	232.08	1.57506	276.6		1.53908	0.11995	1.47767	0.12347													1.39	-2.168	1.39	-2.405		6.51667	1.8193	6.51667	2.0823		6.53333	2.3241
1.54572	301.92	1.463	12.692	1.52085	257.48	1.44292	230.12	1.5746	275.36		1.53862	0.11962	1.47784	0.12288													1.391	-2.16	1.391	-2.384		6.53333	1.8188	6.53333	2.0794		6.55	2.3249
1.54543	300.6	1.462	12.372	1.52048	256.08	1.44266	228.36	1.57408	274.24		1.53853	0.11906	1.47751	0.12255													1.392	-2.146	1.392	-2.363		6.55	1.8192	6.55	2.0799		6.56667	2.3243
1.54531	298.96	1.461	12.024	1.52039	254.08	1.44251	226.32	1.57371	272.76		1.53844	0.1185	1.47768	0.12197													1.393	-2.138	1.393	-2.339		6.56667	1.8193	6.56667	2.0822		6.58333	2.3244
1.54504	297.6	1.46	11.732	1.52009	252.56	1.44223	224.6	1.57332	271.36		1.53835	0.11794	1.47718	0.12172													1.394	-2.125	1.394	-2.316		6.58333	1.8191	6.58333	2.0804		6.6	2.3247
1.54477	296.24	1.459	11.424	1.51998	250.6	1.4421	222.52	1.57287	270.08		1.53826	0.11738	1.47751	0.12106													1.395	-2.117	1.395	-2.295		6.6	1.8191	6.6	2.0787		6.61667	2.3246
1.54427	295.32	1.458	11.112	1.51969	249.04	1.44177	220.92	1.57247	268.68		1.53817	0.11682	1.47702	0.12081													1.396	-2.105	1.396	-2.276		6.61667	1.8194	6.61667	2.0804		6.63333	2.3246
1.54408	293.8	1.457	10.844	1.51956	247.12	1.44157	219	1.57207	267.28		1.5379	0.11637	1.47702	0.12031													1.397	-2.098	1.397	-2.256		6.63333	1.8194	6.63333	2.081		6.65	2.3247
1.54371	292.64	1.456	10.54	1.51925	245.6	1.44125	217.36	1.57169	265.84		1.53763	0.11592	1.47669	0.11998													1.398	-2.088	1.398	-2.235		6.65	1.8189	6.65	2.0808		6.66667	2.3248
1.54363	290.92	1.455	10.256	1.51907	243.8	1.44109	215.36	1.57115	264.76		1.53736	0.11547	1.47669	0.11948													1.399	-2.08	1.399	-2.215		6.66667	1.8195	6.66667	2.0814		6.68333	2.3234
1.5436	289.12	1.454	10	1.5188	242.2	1.44072	213.84	1.57069	263.52		1.53727	0.11491	1.47636	0.11915													1.4	-2.069	1.4	-2.197		6.68333	1.8193	6.68333	2.0794		6.7	2.3248
1.54324	287.92	1.453	9.728	1.51864	240.36	1.44056	211.84	1.57029	262.12		1.53718	0.11435	1.47636	0.11865													1.025	-3.814	1.025	-4.154		6.7	1.8201	6.7	2.0789		6.71667	2.3244
1.54274	287	1.452	9.48	1.51836	238.76	1.44036	209.92	1.56989	260.72		1.53691	0.1139	1.47603	0.11832													1.026	-3.843	1.026	-4.133		6.71667	1.8194	6.71667	2.0796		6.73333	2.3246
1.54253	285.52	1.451	9.22	1.51818	236.96	1.44016	208	1.56953	259.24		1.53682	0.11334	1.47586	0.1179													1.027	-3.821	1.027	-4.157		6.73333	1.8194	6.73333	2.0804		6.75	2.3245
1.54222	284.24	1.45	8.964	1.51778	235.64	1.43974	206.6	1.56915	257.8		1.53654	0.1129	1.47586	0.1174													1.028	-3.85	1.028	-4.193		6.75	1.82	6.75	2.0813		6.76667	2.3253
1.54202	282.76	1.449	8.732	1.5176	233.84	1.43945	204.92	1.56871	256.48		1.53645	0.11234	1.4757	0.11699													1.029	-3.826	1.029	-4.202		6.76667	1.8198	6.76667	2.0797		6.78333	2.3249
1.54166	281.56	1.448	8.476	1.51731	232.28	1.43923	203.04	1.56833	255.04		1.53622	0.11187	1.47503	0.11682													1.03	-3.859	1.03	-4.176		6.78333	1.8196	6.78333	2.0804		6.8	2.3254
1.54148	280.04	1.447	8.252	1.5173	230.12	1.43918	200.76	1.56793	253.64		1.53609	0.11133	1.47453	0.11657													1.031	-3.831	1.031	-4.16		6.8	1.8193	6.8	2.0799		6.81667	2.3245
1.54106	278.96	1.446	8.04	1.51693	228.72	1.439	198.8	1.56747	252.4		1.53586	0.11086	1.47453	0.11608													1.032	-3.864	1.032	-4.192		6.81667	1.8191	6.81667	2.0808		6.83333	2.3245
1.54064	277.88	1.445	7.8	1.51692	226.56	1.43875	197	1.56705	251.04		1.53571	0.11033	1.47437	0.11566													1.033	-3.836	1.033	-4.238		6.83333	1.819	6.83333	2.0802		6.85	2.3247
1.54039	276.48	1.444	7.612	1.51659	225.08	1.43842	195.4	1.56655	249.88		1.53544	0.10988	1.47437	0.11516													1.034	-3.872	1.034	-4.228		6.85	1.8192	6.85	2.0802		6.86667	2.3248
1.54014	275.08	1.443	7.396	1.51644	223.2	1.43819	193.56	1.5661	248.6		1.53548	0.10924	1.47421	0.11475													1.035	-3.844	1.035	-4.194		6.86667	1.8193	6.86667	2.0796		6.88333	2.3248
1.53992	273.64	1.442	7.176	1.51604	221.88	1.43796	191.72	1.56564	247.36		1.53526	0.10876	1.47404	0.11433													1.036	-3.876	1.036	-4.199		6.88333	1.8202	6.88333	2.0793		6.9	2.3245
1.53961	272.36	1.441	7.004	1.51586	220.08	1.43771	189.92	1.56513	246.2		1.53528	0.10814	1.47388	0.11392													1.037	-3.846	1.037	-4.241		6.9	1.819	6.9	2.0799		6.91667	2.3251
1.5391	271.44	1.44	6.804	1.5155	218.68	1.43751	188	1.56456	245.2		1.53475	0.10784	1.47371	0.1135													1.038	-3.887	1.038	-4.269		6.91667	1.8189	6.91667	2.0819		6.93333	2.3243
1.53881	270.12	1.439	6.616	1.51539	216.72	1.43721	186.32	1.56411	243.92		1.53463	0.10731	1.47338	0.11317													1.039	-3.854	1.039	-4.245		6.93333	1.8189	6.93333	2.0822		6.95	2.3243
1.53841	269	1.438	6.456	1.51501	215.36	1.43695	184.56	1.56368	242.6		1.53443	0.10681	1.47288	0.11292													1.04	-3.895	1.04	-4.218		6.95	1.8189	6.95	2.0796		6.96667	2.3251
1.53808	267.76	1.437	6.268	1.51492	213.36	1.43665	182.88	1.56328	241.2		1.53445	0.10619	1.47322	0.11226													1.041	-3.859	1.041	-4.236		6.96667	1.8193	6.96667	2.0802		6.98333	2.3247
1.53781	266.4	1.436	6.096	1.51452	212.04	1.43643	181	1.5628	240		1.53426	0.10568	1.47288	0.11192													1.042	-3.902	1.042	-4.286		6.98333	1.819	6.98333	2.0787		7	2.3247
1.53752	265.08	1.435	5.936	1.51443	210.04	1.4361	179.4	1.56235	238.72		1.53392	0.10528	1.47272	0.11151													1.043	-3.867	1.043	-4.303		7	1.82	7	2.0796		7.01667	2.3255
1.53704	264.12	1.434	5.772	1.51407	208.64	1.4359	177.48	1.56194	237.36		1.53379	0.10474	1.47272	0.11101													1.044	-3.908	1.044	-4.266		7.01667	1.8196	7.01667	2.0797		7.03333	2.3251
1.53675	262.8	1.433	5.632	1.51396	206.68	1.43555	175.92	1.56154	235.96		1.53374	0.10416	1.47239	0.11068													1.045	-3.873	1.045	-4.245		7.03333	1.8195	7.03333	2.0804		7.05	2.325
1.53641	261.56	1.432	5.472	1.51342	205.68	1.43537	173.96	1.56104	234.8		1.53334	0.10379	1.47239	0.11018													1.046	-3.917	1.046	-4.285		7.05	1.8195	7.05	2.0802		7.06667	2.3253
1.53623	260.04	1.431	5.34	1.51333	203.68	1.43509	172.24	1.56062	233.44		1.53316	0.10329	1.47189	0.10993													1.047	-3.878	1.047	-4.329		7.06667	1.8194	7.06667	2.0794		7.08333	2.3244
1.53598	258.64	1.43	5.216	1.51291	202.4	1.43496	170.16	1.56012	232.28		1.53298	0.10278	1.47189	0.10943													1.048	-3.924	1.048	-4.324		7.08333	1.8191	7.08333	2.0804		7.1	2.3246
1.53533	258	1.429	5.064	1.51293	200.16	1.43454	168.76	1.55965	231.04		1.53303	0.10213	1.4719	0.10894													1.049	-3.885	1.049	-4.288		7.1	1.819	7.1	2.0777		7.11667	2.3252
1.53497	256.8	1.428	4.952	1.51251	198.88	1.43431	166.92	1.55924	229.68		1.53274	0.1017	1.47173	0.10852													1.05	-3.935	1.05	-4.281		7.11667	1.8202	7.11667	2.0804		7.13333	2.3243
1.53479	255.28	1.427	4.832	1.51238	196.96	1.43405	165.16	1.55877	228.44		1.53267	0.10112	1.47123	0.10827													1.051	-3.895	1.051	-4.339		7.13333	1.8193	7.13333	2.0783		7.15	2.3248
1.53452	253.92	1.426	4.7	1.512	195.6	1.43388	163.16	1.55834	227.12		1.53231	0.10073	1.47107	0.10786													1.052	-3.942	1.052	-4.384		7.15	1.8193	7.15	2.078		7.16667	2.3255
1.53408	252.88	1.425	4.608	1.51189	193.64	1.43353	161.6	1.55787	225.88		1.53224	0.10016	1.47124	0.10727													1.053	-3.904	1.053	-4.356		7.16667	1.8196	7.16667	2.0806		7.18333	2.3258
1.53372	251.68	1.424	4.484	1.51146	192.4	1.43328	159.8	1.55744	224.56		1.53191	0.09975	1.47107	0.10686													1.054	-3.953	1.054	-4.312		7.18333	1.8193	7.18333	2.0793		7.2	2.3248
1.53339	250.44	1.423	4.364	1.51142	190.28	1.43295	158.2	1.55699	223.28		1.53186	0.09916	1.47074	0.10653													1.055	-3.912	1.055	-4.335		7.2	1.8194	7.2	2.0802		7.21667	2.3243
1.53312	249.08	1.422	4.28	1.5111	188.8	1.43277	156.24	1.55656	221.96		1.53144	0.09881	1.47041	0.1062													1.056	-3.959	1.056	-4.399		7.21667	1.8191	7.21667	2.0808		7.23333	2.3243
1.53279	247.84	1.421	4.16	1.51093	186.96	1.43249	154.52	1.55614	220.6		1.5313	0.09828	1.47008	0.10586													1.057	-3.919	1.057	-4.425		7.23333	1.8198	7.23333	2.0783		7.25	2.3244
1.53252	246.48	1.42	4.072	1.51053	185.64	1.43227	152.64	1.55562	219.48		1.53102	0.09783	1.47024	0.10528													1.058	-3.965	1.058	-4.379		7.25	1.8193	7.25	2.0796		7.26667	2.3252
1.53221	245.2	1.419	3.98	1.51039	183.76	1.43184	151.28	1.55517	218.2		1.53106	0.09719	1.46941	0.1052													1.059	-3.925	1.059	-4.348		7.26667	1.8191	7.26667	2.0791		7.28333	2.325
1.53187	243.96	1.418	3.874	1.50999	182.44	1.43164	149.36	1.55476	216.84		1.53077	0.09676	1.46958	0.10462													1.06	-3.975	1.06	-4.397		7.28333	1.8194	7.28333	2.0802		7.3	2.3249
1.53143	242.92	1.417	3.802	1.50979	180.68	1.43123	147.96	1.55427	215.64		1.5307	0.09619	1.46908	0.10437													1.061	-3.936	1.061	-4.464		7.3	1.8194	7.3	2.081		7.31667	2.3245
1.53093	242	1.416	3.7044	1.50943	179.28	1.43111	145.84	1.55379	214.44		1.53044	0.09573	1.46908	0.10413													1.062	-3.981	1.062	-4.458		7.31667	1.8193	7.31667	2.0785		7.33333	2.3245
1.5307	240.56	1.415	3.6284	1.50936	177.24	1.43085	144.08	1.55329	213.28		1.53039	0.09514	1.46908	0.10387													1.063	-3.944	1.063	-4.396		7.33333	1.82	7.33333	2.0783		7.35	2.3244
1.53037	239.32	1.414	3.5616	1.50894	175.96	1.43061	142.24	1.55287	211.92		1.53005	0.09474	1.46858	0.10362													1.064	-3.99	1.064	-4.394		7.35	1.8189	7.35	2.0796		7.36667	2.3248
1.5299	238.32	1.413	3.4692	1.50872	174.24	1.43012	141.04	1.55248	210.52		1.53003	0.09414	1.46875	0.10304													1.065	-3.953	1.065	-4.464		7.36667	1.8193	7.36667	2.0774		7.38333	2.3245
1.52963	236.96	1.412	3.422	1.50839	172.76	1.42988	139.2	1.55198	209.36		1.52961	0.09378	1.46859	0.10263													1.066	-3.995	1.066	-4.53		7.38333	1.819	7.38333	2.0796		7.4	2.3242
1.52934	235.64	1.411	3.3568	1.50827	170.84	1.42947	137.8	1.55158	207.96		1.52954	0.09321	1.46842	0.10221													1.067	-3.964	1.067	-4.488		7.4	1.8196	7.4	2.0794		7.41667	2.3245
1.52901	234.4	1.41	3.2712	1.50796	169.32	1.42935	135.68	1.55116	206.6		1.52929	0.09275	1.46809	0.10188													1.068	-4.004	1.068	-4.43		7.41667	1.8193	7.41667	2.0791		7.43333	2.3251
1.52863	233.24	1.409	3.2288	1.5078	167.48	1.42897	134.2	1.55071	205.32		1.52914	0.09222	1.46809	0.10138													1.069	-3.972	1.069	-4.46		7.43333	1.8194	7.43333	2.0794		7.45	2.3246
1.52834	231.92	1.408	3.1576	1.5074	166.16	1.42884	132.12	1.55026	204.04		1.52885	0.09178	1.46759	0.10113													1.07	-4.014	1.07	-4.549		7.45	1.8193	7.45	2.0789		7.46667	2.3242
1.52784	231	1.407	3.088	1.50716	164.48	1.42837	130.84	1.54978	202.84		1.52887	0.09116	1.4676	0.10063													1.071	-3.983	1.071	-4.597		7.46667	1.8188	7.46667	2.0799		7.48333	2.3251
1.52748	229.8	1.406	3.0476	1.50682	163.04	1.42823	128.8	1.54909	202.12		1.52871	0.09064	1.46743	0.10022													1.072	-4.018	1.072	-4.527		7.48333	1.8191	7.48333	2.0804		7.5	2.3249
1.52719	228.48	1.405	2.9744	1.50662	161.28	1.42778	127.48	1.54862	200.88		1.52862	0.09008	1.46743	0.09972													1.073	-3.994	1.073	-4.481		7.5	1.8193	7.5	2.0796		7.51667	2.3258
1.52701	226.96	1.404	2.9312	1.50624	159.92	1.42761	125.48	1.54821	199.52		1.52827	0.08968	1.46727	0.0993													1.074	-4.029	1.074	-4.529		7.51667	1.8196	7.51667	2.081		7.53333	2.3253
1.52672	225.64	1.403	2.89	1.50607	158.08	1.42716	124.16	1.54772	198.32		1.52824	0.08908	1.4671	0.09889													1.075	-4.005	1.075	-4.651		7.53333	1.819	7.53333	2.0796		7.55	2.3249
1.5263	224.56	1.402	2.828	1.50567	156.76	1.42708	121.96	1.54712	197.4		1.52782	0.08873	1.46677	0.09856													1.076	-4.034	1.076	-4.639		7.55	1.8192	7.55	2.0793		7.56667	2.3257
1.52597	223.32	1.401	2.798	1.50546	155.04	1.4266	120.72	1.54662	196.24		1.52775	0.08816	1.46661	0.09814													1.077	-4.018	1.077	-4.551		7.56667	1.8193	7.56667	2.0787		7.58333	2.3249
1.52572	221.92	1.4	2.7404	1.50506	153.72	1.42643	118.72	1.54613	195.04		1.5274	0.08775	1.46644	0.09773													1.078	-4.045	1.078	-4.547		7.58333	1.8194	7.58333	2.0793		7.6	2.3246
1.52528	220.88	1.399	2.7012	1.50486	151.96	1.42599	117.4	1.54565	193.84		1.52722	0.08725	1.46644	0.09723													1.079	-4.031	1.079	-4.656		7.6	1.8192	7.6	2.0791		7.61667	2.3248
1.5249	219.72	1.398	2.6792	1.50453	150.48	1.42579	115.48	1.54518	192.6		1.52688	0.08684	1.46611	0.0969													1.08	-4.054	1.08	-4.743		7.61667	1.82	7.61667	2.0789		7.63333	2.3249
1.52455	218.52	1.397	2.6164	1.50433	148.72	1.42537	114.08	1.54478	191.2		1.5267	0.08634	1.46611	0.0964													1.081	-4.041	1.081	-4.698		7.63333	1.8195	7.63333	2.0785		7.65	2.3241
1.5243	217.12	1.396	2.59	1.50399	147.28	1.42519	112.12	1.54428	190.04		1.52646	0.08587	1.46578	0.09607													1.082	-4.061	1.082	-4.603		7.65	1.8204	7.65	2.0787		7.66667	2.3245
1.52394	215.92	1.395	2.5564	1.5037	145.72	1.42472	110.84	1.54383	188.76		1.52639	0.0853	1.46562	0.09565													1.083	-4.056	1.083	-4.63		7.66667	1.819	7.66667	2.0797		7.68333	2.3253
1.52348	214.92	1.394	2.5004	1.50339	144.2	1.42451	108.96	1.54338	187.48		1.52604	0.0849	1.46545	0.09524													1.084	-4.068	1.084	-4.766		7.68333	1.8194	7.68333	2.0779		7.7	2.325
1.52323	213.52	1.393	2.4928	1.5031	142.64	1.42411	107.52	1.54292	186.24		1.52601	0.0843	1.46545	0.09474													1.085	-4.069	1.085	-4.857		7.7	1.819	7.7	2.0787		7.71667	2.325
1.52294	212.2	1.392	2.4572	1.50275	141.2	1.42391	105.6	1.54248	184.92		1.52583	0.0838	1.46512	0.09441													1.086	-4.078	1.086	-4.745		7.71667	1.8192	7.71667	2.0787		7.73333	2.3251
1.52257	211.04	1.391	2.4184	1.5025	139.56	1.4235	104.2	1.54202	183.68		1.52566	0.08328	1.46496	0.09399													1.087	-4.082	1.087	-4.667		7.73333	1.8192	7.73333	2.0785		7.75	2.3251
1.52221	209.84	1.39	2.4088	1.50217	138.08	1.42328	102.32	1.54155	182.44		1.52541	0.08282	1.46479	0.09357													1.088	-4.084	1.088	-4.766		7.75	1.8195	7.75	2.0787		7.76667	2.3246
1.52186	208.64	1.389	2.3576	1.50192	136.44	1.42287	100.92	1.54114	181.08		1.52534	0.08225	1.46479	0.09308													1.089	-4.094	1.089	-4.955		7.76667	1.8199	7.76667	2.0794		7.78333	2.3254
1.52154	207.36	1.388	2.3368	1.50165	134.84	1.42265	99.04	1.54067	179.84		1.52509	0.08179	1.4648	0.09258													1.09	-4.091	1.09	-4.974		7.78333	1.8196	7.78333	2.0799		7.8	2.3252
1.52123	206.08	1.387	2.3224	1.50136	133.28	1.4222	97.72	1.5402	178.6		1.525	0.08123	1.46496	0.092													1.091	-4.111	1.091	-4.814		7.8	1.8201	7.8	2.0813		7.81667	2.3243
1.52083	204.96	1.386	2.2808	1.50107	131.72	1.42195	95.92	1.53974	177.36		1.52463	0.08084	1.4648	0.09212													1.092	-4.102	1.092	-4.745		7.81667	1.8193	7.81667	2.0804		7.83333	2.3254
1.52039	203.92	1.385	2.2636	1.50072	130.28	1.4215	94.6	1.53922	176.24		1.52443	0.08035	1.4648	0.09108													1.093	-4.125	1.093	-4.94		7.83333	1.8193	7.83333	2.0793		7.85	2.3244
1.52012	202.56	1.384	2.2256	1.50045	128.68	1.42122	92.88	1.53873	175.04		1.52425	0.07984	1.4643	0.09083													1.094	-4.114	1.094	-5.207		7.85	1.8196	7.85	2.078		7.86667	2.3253
1.51977	201.36	1.383	2.204	1.50011	127.24	1.42074	91.64	1.5382	173.96		1.52416	0.07928	1.46397	0.0905													1.095	-4.14	1.095	-5.051		7.86667	1.8189	7.86667	2.0787		7.88333	2.3252
1.51939	200.2	1.382	2.1924	1.49983	125.64	1.42049	89.84	1.53775	172.68		1.52387	0.07885	1.46364	0.09017													1.096	-4.12	1.096	-4.882		7.88333	1.8199	7.88333	2.0793		7.9	2.3242
1.51904	199	1.381	2.1476	1.49945	124.28	1.42003	88.56	1.53733	171.32		1.52373	0.07832	1.46381	0.08959													1.097	-4.158	1.097	-4.917		7.9	1.8195	7.9	2.0813		7.91667	2.3249
1.51873	197.72	1.38	2.1472	1.49918	122.68	1.41978	86.76	1.53685	170.12		1.52342	0.0779	1.46364	0.08917													1.098	-4.13	1.098	-5.235		7.91667	1.8195	7.91667	2.0819		7.93333	2.3252
1.51848	196.32	1.379	2.13	1.49878	121.36	1.41935	85.4	1.53642	168.8		1.52333	0.07734	1.46348	0.08876													1.099	-4.174	1.099	-5.762		7.93333	1.82	7.93333	2.078		7.95	2.325
1.51814	195.08	1.378	2.0812	1.49853	119.72	1.41908	83.64	1.53593	167.6		1.52315	0.07683	1.46315	0.08843													1.1	-4.141	1.1	-5.145		7.95	1.8191	7.95	2.0797		7.96667	2.3247
1.51777	193.92	1.377	2.0864	1.49818	118.28	1.41861	82.36	1.53548	166.32		1.52282	0.07642	1.46281	0.08809													1.101	-4.19	1.101	-4.952		7.96667	1.8195	7.96667	2.0808		7.98333	2.3249
1.51748	192.6	1.376	2.0584	1.49787	116.76	1.41832	80.68	1.53503	165.04		1.52251	0.07599	1.46248	0.08776													1.102	-4.149	1.102	-5.165		7.98333	1.8196	7.98333	2.0796		8	2.3251
1.5171	191.44	1.375	2.03	1.49746	115.48	1.41788	79.32	1.53453	163.88		1.5223	0.07551	1.46232	0.08735													1.103	-4.204	1.103	-6.803		8	1.8196	8	2.0779		8.01667	2.3246
1.51672	190.28	1.374	2.038	1.49722	113.8	1.41764	77.52	1.53396	162.88		1.52217	0.07497	1.46215	0.08693													1.104	-4.164	1.104	-6.201		8.01667	1.8189	8.01667	2.0796		8.03333	2.3253
1.51641	189	1.373	2.0008	1.49688	112.36	1.41719	76.2	1.53353	161.56		1.52188	0.07454	1.46215	0.08643													1.105	-4.227	1.105	-5.451		8.03333	1.8196	8.03333	2.0804		8.05	2.3255
1.51614	187.64	1.372	1.9844	1.49664	110.68	1.41689	74.52	1.53305	160.36		1.5217	0.07403	1.46199	0.08602													1.106	-4.174	1.106	-5.212		8.05	1.8193	8.05	2.0787		8.06667	2.3246
1.51581	186.4	1.371	1.9752	1.4962	109.44	1.41646	73.16	1.53263	159		1.52152	0.07353	1.46182	0.0856													1.107	-4.247	1.107	-6.406		8.06667	1.8202	8.06667	2.0791		8.08333	2.3251
1.51552	185.08	1.37	1.9424	1.49595	107.8	1.41626	71.24	1.53221	157.64		1.5213	0.07305	1.46149	0.08527													1.108	-4.186	1.108	-5.334		8.08333	1.8196	8.08333	2.0785		8.1	2.3251
1.51521	183.8	1.369	1.9432	1.49555	106.48	1.41591	69.68	1.53173	156.44		1.52094	0.07265	1.46133	0.08486													1.109	-4.265	1.109	-5.599		8.1	1.82	8.1	2.0794		8.11667	2.3248
1.51479	182.72	1.368	1.9176	1.4953	104.84	1.41551	68.24	1.53128	155.16		1.52085	0.07209	1.46133	0.08436													1.11	-4.202	1.11	-5.724		8.11667	1.8196	8.11667	2.0785		8.13333	2.3252
1.51435	181.68	1.367	1.9008	1.49492	103.48	1.41506	66.92	1.5308	153.96		1.52048	0.0717	1.46116	0.08394													1.111	-4.289	1.111	-5.762		8.13333	1.8193	8.13333	2.0776		8.15	2.3251
1.51399	180.48	1.366	1.8996	1.49464	101.88	1.41475	65.28	1.53033	152.72		1.52039	0.07114	1.46117	0.08345													1.112	-4.211	1.112	-5.241		8.15	1.8196	8.15	2.0796		8.16667	2.3254
1.51349	179.56	1.365	1.8592	1.49417	100.72	1.41428	64	1.5299	151.4		1.52009	0.07072	1.46083	0.08311													1.113	-4.309	1.113	-5.029		8.16667	1.8192	8.16667	2.0806		8.18333	2.3264
1.51311	178.4	1.364	1.8568	1.49394	99.04	1.41391	62.48	1.52943	150.16		1.51998	0.07017	1.46063	0.08271													1.114	-4.225	1.114	-5.319		8.18333	1.8196	8.18333	2.0783		8.2	2.3251
1.5128	177.12	1.363	1.8432	1.49348	97.84	1.4135	61.08	1.529	148.84		1.51969	0.06973	1.46035	0.08236													1.115	-4.329	1.115	-6.025		8.2	1.8191	8.2	2.0773		8.21667	2.3243
1.51242	175.96	1.362	1.7992	1.49328	96.08	1.41318	59.44	1.52851	147.64		1.51956	0.06919	1.46019	0.08194													1.116	-4.241	1.116	-5.432		8.21667	1.8196	8.21667	2.0797		8.23333	2.3248
1.51213	174.64	1.361	1.8076	1.49276	95.04	1.4127	58.2	1.52801	146.48		1.51925	0.06877	1.46002	0.08153													1.117	-4.36	1.117	-4.965		8.23333	1.82	8.23333	2.0794		8.25	2.325
1.51169	173.6	1.36	1.7788	1.49254	93.32	1.41232	56.72	1.52756	145.2		1.51907	0.06826	1.45964	0.08122													1.118	-4.254	1.118	-4.92		8.25	1.8196	8.25	2.0791		8.26667	2.3253
1.51123	172.6	1.359	1.7552	1.49201	92.28	1.4119	55.32	1.52711	143.92		1.5188	0.06782	1.45954	0.08077													1.119	-4.379	1.119	-5.201		8.26667	1.8199	8.26667	2.0804		8.28333	2.3249
1.51083	171.48	1.358	1.7664	1.49169	90.8	1.41156	53.76	1.52663	142.72		1.51864	0.0673	1.45941	0.08034													1.12	-4.274	1.12	-5.414		8.28333	1.8201	8.28333	2.0797		8.3	2.3243
1.5105	170.24	1.357	1.7296	1.49129	89.48	1.41109	52.48	1.52615	141.52		1.51836	0.06685	1.45938	0.07986													1.121	-4.411	1.121	-5.004		8.3	1.8199	8.3	2.0799		8.31667	2.3252
1.51008	169.16	1.356	1.7204	1.49101	87.88	1.41066	51.12	1.52565	140.36		1.51818	0.06635	1.45911	0.07949													1.122	-4.28	1.122	-4.803		8.31667	1.8191	8.31667	2.0794		8.33333	2.3249
1.50938	168.6	1.355	1.7148	1.49054	86.72	1.41018	49.88	1.52513	139.24		1.51778	0.06598	1.45888	0.07911													1.123	-4.433	1.123	-4.859		8.33333	1.8193	8.33333	2.0789		8.35	2.3243
1.50907	167.32	1.354	1.6832	1.49031	85.04	1.40974	48.52	1.52456	138.24		1.5176	0.06548	1.45862	0.07875													1.124	-4.301	1.124	-5.067		8.35	1.8201	8.35	2.0794		8.36667	2.3249
1.50869	166.16	1.353	1.6824	1.48982	83.92	1.40933	47.12	1.52402	137.16		1.51731	0.06504	1.4583	0.07841													1.125	-4.457	1.125	-5.113		8.36667	1.8198	8.36667	2.0789		8.38333	2.3252
1.50829	165.04	1.352	1.6608	1.48954	82.32	1.40891	45.72	1.52352	136		1.5173	0.06443	1.45812	0.078													1.126	-4.321	1.126	-4.814		8.38333	1.8194	8.38333	2.0787		8.4	2.3249
1.50798	163.76	1.351	1.644	1.48907	81.16	1.40848	44.36	1.523	134.88		1.51693	0.06404	1.45802	0.07755													1.127	-4.488	1.127	-4.712		8.4	1.8196	8.4	2.0799		8.41667	2.3249
1.50756	162.68	1.35	1.6456	1.48884	79.48	1.40803	43.04	1.52253	133.64		1.51692	0.06344	1.45782	0.07715													1.128	-4.352	1.128	-4.801		8.41667	1.8196	8.41667	2.0794		8.43333	2.3245
1.50729	161.32	1.349	1.6076	1.48833	78.4	1.4076	41.68	1.52207	132.4		1.51659	0.06302	1.45763	0.07675													1.129	-4.552	1.129	-4.874		8.43333	1.82	8.43333	2.0791		8.45	2.3248
1.50691	160.16	1.348	1.608	1.48806	76.8	1.40717	40.32	1.52155	131.28		1.51644	0.0625	1.45753	0.0763													1.13	-4.381	1.13	-4.817		8.45	1.8196	8.45	2.0793		8.46667	2.3248
1.50645	159.16	1.347	1.5972	1.48755	75.72	1.40671	39.012	1.5211	130		1.51604	0.06213	1.45725	0.07595													1.131	-4.586	1.131	-4.656		8.46667	1.8195	8.46667	2.0799		8.48333	2.3244
1.50625	157.68	1.346	1.558	1.48729	74.08	1.40624	37.748	1.52062	128.8		1.51586	0.06162	1.45713	0.07551													1.132	-4.389	1.132	-4.626		8.48333	1.8196	8.48333	2.0779		8.5	2.3248
1.50589	156.48	1.345	1.5704	1.48679	73	1.40583	36.324	1.52008	127.72		1.5155	0.06123	1.4569	0.07513													1.133	-4.626	1.133	-4.728		8.5	1.8201	8.5	2.0793		8.51667	2.325
1.50554	155.28	1.344	1.5448	1.48651	71.4	1.40534	35.12	1.51958	126.56		1.51539	0.06068	1.45682	0.07467													1.134	-4.429	1.134	-4.799		8.51667	1.8199	8.51667	2.0793		8.53333	2.3257
1.50525	153.96	1.343	1.514	1.48595	70.44	1.40491	33.74	1.51906	125.44		1.51501	0.0603	1.4566	0.07428													1.135	-4.662	1.135	-4.675		8.53333	1.8199	8.53333	2.0783		8.55	2.3257
1.50491	152.72	1.342	1.5256	1.48568	68.84	1.40441	32.56	1.51858	124.24		1.51492	0.05974	1.45654	0.07381													1.136	-4.453	1.136	-4.568		8.55	1.8193	8.55	2.0777		8.56667	2.3251
1.50454	151.56	1.341	1.4964	1.48517	67.76	1.404	31.148	1.51806	123.12		1.51452	0.05937	1.4561	0.07353													1.137	-4.707	1.137	-4.583		8.56667	1.8193	8.56667	2.0787		8.58333	2.3246
1.50418	150.36	1.34	1.4836	1.4849	66.16	1.40348	29.996	1.51751	122.08		1.51443	0.05881	1.45601	0.07308													1.138	-4.488	1.138	-4.686		8.58333	1.8201	8.58333	2.0771		8.6	2.3248
1.50381	149.2	1.339	1.4812	1.48435	65.16	1.40303	28.66	1.51699	120.96		1.51407	0.05842	1.45579	0.07269													1.139	-4.752	1.139	-4.698		8.6	1.8201	8.6	2.0789		8.61667	2.3253
1.50345	148	1.338	1.4468	1.48403	63.68	1.40251	27.524	1.51645	119.88		1.51396	0.05787	1.45568	0.07225													1.14	-4.52	1.14	-4.574		8.61667	1.8195	8.61667	2.0804		8.63333	2.3248
1.50303	146.92	1.337	1.4472	1.48354	62.56	1.40208	26.156	1.51593	118.76		1.51342	0.05759	1.45538	0.0719													1.141	-4.81	1.141	-4.508		8.63333	1.8193	8.63333	2.0787		8.65	2.3248
1.50265	145.76	1.336	1.4284	1.48323	61.04	1.40153	25.08	1.51541	117.64		1.51333	0.05703	1.45533	0.07143													1.142	-4.563	1.142	-4.545		8.65	1.8199	8.65	2.0796		8.66667	2.3253
1.50241	144.36	1.335	1.408	1.48268	60.04	1.4011	23.716	1.5149	116.52		1.51291	0.05667	1.45513	0.07103													1.143	-4.877	1.143	-4.639		8.66667	1.82	8.66667	2.0771		8.68333	2.3248
1.50203	143.2	1.334	1.4024	1.48237	58.52	1.40053	22.684	1.51441	115.32		1.51293	0.05604	1.455	0.0706													1.144	-4.613	1.144	-4.602		8.68333	1.8198	8.68333	2.0787		8.7	2.3245
1.50165	142.04	1.333	1.3636	1.48185	57.48	1.40012	21.272	1.51388	114.24		1.51251	0.05569	1.45473	0.07024													1.145	-4.943	1.145	-4.495		8.7	1.8199	8.7	2.0791		8.71667	2.3249
1.5013	140.84	1.332	1.3588	1.48154	55.96	1.39953	20.276	1.51334	113.16		1.51238	0.05515	1.45464	0.06979													1.146	-4.657	1.146	-4.457		8.71667	1.8198	8.71667	2.0783		8.73333	2.325
1.5009	139.72	1.331	1.3592	1.48101	54.92	1.39909	18.956	1.51282	112.04		1.512	0.05477	1.45415	0.06953													1.147	-5.015	1.147	-4.526		8.73333	1.82	8.73333	2.0806		8.75	2.3253
1.5005	138.6	1.33	1.3232	1.48065	53.52	1.39848	18.016	1.5123	110.92		1.51189	0.05422	1.45407	0.06907													1.148	-4.705	1.148	-4.594		8.75	1.8202	8.75	2.078		8.76667	2.3253
1.5001	137.48	1.329	1.3364	1.48012	52.48	1.39807	16.588	1.51179	109.8		1.51146	0.05387	1.45386	0.06868													1.149	-5.145	1.149	-4.512		8.76667	1.8203	8.76667	2.0804		8.78333	2.3254
1.49969	136.4	1.328	1.3148	1.47974	51.12	1.39752	15.516	1.51127	108.68		1.51142	0.05328	1.45378	0.06823													1.15	-4.786	1.15	-4.428		8.78333	1.8196	8.78333	2.0804		8.8	2.3245
1.49931	135.24	1.327	1.2816	1.47923	50.04	1.39707	14.212	1.51075	107.56		1.5111	0.05286	1.45351	0.06786													1.151	-5.372	1.151	-4.441		8.8	1.82	8.8	2.078		8.81667	2.3253
1.49898	134	1.326	1.2928	1.47889	48.6	1.39644	13.308	1.51025	106.4		1.51093	0.05235	1.4534	0.06742													1.152	-4.861	1.152	-4.506		8.81667	1.82	8.81667	2.0776		8.83333	2.3258
1.49862	132.8	1.325	1.2616	1.47834	47.6	1.396	11.984	1.5097	105.36		1.51053	0.05198	1.45305	0.0671													1.153	-5.627	1.153	-4.521		8.83333	1.8198	8.83333	2.0787		8.85	2.326
1.49822	131.68	1.324	1.2484	1.47796	46.24	1.39536	11.112	1.50918	104.24		1.51039	0.05145	1.45302	0.06661													1.154	-4.965	1.154	-4.444		8.85	1.8195	8.85	2.0782		8.86667	2.325
1.49778	130.64	1.323	1.248	1.47745	45.16	1.39492	9.768	1.50864	103.16		1.50999	0.05108	1.4528	0.06622													1.155	-7.104	1.155	-4.376		8.86667	1.8198	8.86667	2.0787		8.88333	2.3253
1.4974	129.48	1.322	1.2148	1.47703	43.88	1.39427	8.936	1.50811	102.08		1.50979	0.05059	1.45265	0.0658													1.156	-5.165	1.156	-4.412		8.88333	1.8196	8.88333	2.0818		8.9	2.3249
1.49701	128.36	1.321	1.2112	1.47653	42.8	1.39382	7.616	1.50759	100.96		1.50943	0.0502	1.45234	0.06546													1.157	-5.724	1.157	-4.476		8.9	1.8196	8.9	2.0793		8.91667	2.325
1.49663	127.2	1.32	1.1896	1.47611	41.52	1.39314	6.844	1.50705	99.88		1.50936	0.04963	1.45231	0.06498													1.158	-5.356	1.158	-4.45		8.91667	1.8196	8.91667	2.0802		8.93333	2.3252
1.49628	126	1.319	1.168	1.47562	40.4	1.3927	5.5	1.50648	98.88		1.50894	0.04927	1.45206	0.06461													1.159	-5.389	1.159	-4.373		8.93333	1.82	8.93333	2.078		8.95	2.3249
1.49581	125	1.318	1.1668	1.47517	39.192	1.39202	4.752	1.50598	97.72		1.50872	0.04879	1.45188	0.0642													1.16	-6.15	1.16	-4.344		8.95	1.8196	8.95	2.0818		8.96667	2.3253
1.49541	123.88	1.317	1.1292	1.47464	38.16	1.39158	3.402	1.50543	96.68		1.50839	0.04837	1.45156	0.06386													1.161	-5.196	1.161	-4.398		8.96667	1.8199	8.96667	2.081		8.98333	2.3255
1.49504	122.72	1.316	1.1284	1.47418	36.972	1.39088	2.676	1.50489	95.6		1.50827	0.04784	1.45155	0.06337													1.162	-5.586	1.162	-4.446		8.98333	1.82	8.98333	2.0818		9	2.3246
1.49466	121.56	1.315	1.1256	1.47362	36	1.39042	1.394	1.50436	94.52		1.50796	0.04741	1.45123	0.06303													1.163	-5.055	1.163	-4.388		9	1.82	9	2.081		9.01667	2.324
1.49424	120.48	1.314	1.088	1.47318	34.768	1.3897	0.708	1.50379	93.52		1.5078	0.04689	1.45115	0.06257													1.164	-5.212	1.164	-4.326		9.01667	1.82	9.01667	2.0787		9.03333	2.3249
1.49378	119.48	1.313	1.0944	1.47268	33.668	1.38926	-0.6204	1.50322	92.52		1.5074	0.04652	1.45065	0.06232													1.165	-4.971	1.165	-4.323		9.03333	1.8193	9.03333	2.0796		9.05	2.3251
1.4934	118.32	1.312	1.0772	1.47217	32.6	1.38853	-1.2652	1.5027	91.4		1.50716	0.04605	1.45052	0.06189													1.166	-5.015	1.166	-4.384		9.05	1.82	9.05	2.0793		9.06667	2.3251
1.49303	117.16	1.311	1.0456	1.47164	31.56	1.38806	-2.538	1.50215	90.36		1.50682	0.04565	1.45024	0.06153													1.167	-4.887	1.167	-4.396		9.06667	1.8201	9.06667	2.0794		9.08333	2.325
1.49256	116.16	1.31	1.0604	1.47116	30.408	1.38733	-3.1828	1.50161	89.28		1.50662	0.04516	1.45024	0.06104													1.168	-4.884	1.168	-4.332		9.08333	1.8193	9.08333	2.0787		9.1	2.3251
1.49219	115	1.309	1.0224	1.47063	29.384	1.38686	-4.444	1.50107	88.2		1.50624	0.04478	1.44989	0.06071													1.169	-4.799	1.169	-4.282		9.1	1.8196	9.1	2.0783		9.11667	2.3255
1.49175	113.96	1.308	1.0016	1.4701	28.344	1.38612	-5.076	1.50054	87.12		1.50607	0.04426	1.44981	0.06025													1.17	-4.782	1.17	-4.3		9.11667	1.8202	9.11667	2.0787		9.13333	2.3254
1.49135	112.84	1.307	1.0024	1.46961	27.232	1.38564	-6.328	1.5	86.04		1.50567	0.04389	1.44944	0.05994													1.171	-4.732	1.171	-4.359		9.13333	1.8204	9.13333	2.0794		9.15	2.3254
1.49093	111.76	1.306	0.9708	1.46909	26.172	1.3849	-6.956	1.49943	85.04		1.50546	0.04341	1.44931	0.05951													1.172	-4.698	1.172	-4.349		9.15	1.8198	9.15	2.0796		9.16667	2.3246
1.49045	110.8	1.305	0.9684	1.46858	25.096	1.38442	-8.188	1.4989	83.96		1.50506	0.04304	1.44906	0.05913													1.173	-4.691	1.173	-4.284		9.16667	1.8199	9.16667	2.0796		9.18333	2.3246
1.49003	109.72	1.304	0.9488	1.46801	24.164	1.38367	-8.78	1.49833	82.96		1.50486	0.04255	1.449	0.05867													1.174	-4.639	1.174	-4.252		9.18333	1.82	9.18333	2.0806		9.2	2.3253
1.48963	108.6	1.303	0.9292	1.46754	22.996	1.38319	-10.032	1.49777	81.92		1.50453	0.04213	1.44875	0.0583													1.175	-4.66	1.175	-4.297		9.2	1.82	9.2	2.0791		9.21667	2.3249
1.48923	107.48	1.302	0.932	1.46694	22.104	1.38241	-10.568	1.49724	80.84		1.50433	0.04164	1.44867	0.05784													1.176	-4.57	1.176	-4.334		9.21667	1.8196	9.21667	2.078		9.23333	2.3249
1.48883	106.36	1.301	0.8948	1.46645	20.98	1.38191	-11.752	1.49665	79.88		1.50399	0.04124	1.44824	0.05756													1.177	-4.608	1.177	-4.294		9.23333	1.8201	9.23333	2.0785		9.25	2.3242
1.48846	105.2	1.3	0.8844	1.46585	20.12	1.38114	-12.316	1.4961	78.84		1.5037	0.0408	1.44817	0.05709													1.178	-4.52	1.178	-4.244		9.25	1.8205	9.25	2.081		9.26667	2.3258
1.48804	104.12	1.299	0.8784	1.46533	19.044	1.38063	-13.48	1.49555	77.8		1.50339	0.04038	1.44787	0.05674													1.179	-4.559	1.179	-4.234		9.26667	1.8199	9.26667	2.0783		9.28333	2.3258
1.48757	103.12	1.298	0.8384	1.46474	18.164	1.37986	-14.028	1.49498	76.8		1.5031	0.03994	1.44794	0.05621													1.18	-4.458	1.18	-4.276		9.28333	1.82	9.28333	2.0789		9.3	2.3243
1.48705	102.24	1.297	0.8476	1.46424	17.064	1.37935	-15.2	1.49439	75.84		1.50275	0.03954	1.44759	0.05589													1.181	-4.52	1.181	-4.297		9.3	1.82	9.3	2.0773		9.31667	2.3253
1.48661	101.2	1.296	0.8288	1.46359	16.296	1.37856	-15.724	1.49382	74.84		1.5025	0.03908	1.44748	0.05545													1.182	-4.417	1.182	-4.244		9.31667	1.8205	9.31667	2.0789		9.33333	2.3249
1.48625	100	1.295	0.7916	1.46309	15.192	1.37803	-16.844	1.49327	73.8		1.50217	0.03866	1.44701	0.05518													1.183	-4.485	1.183	-4.197		9.33333	1.8199	9.33333	2.0797		9.35	2.3256
1.48579	99	1.294	0.8048	1.46248	14.336	1.37724	-17.344	1.4927	72.8		1.50192	0.0382	1.44686	0.05476													1.184	-4.378	1.184	-4.217		9.35	1.8196	9.35	2.0779		9.36667	2.3251
1.48535	97.96	1.293	0.7724	1.46194	13.32	1.37672	-18.492	1.49209	71.88		1.50165	0.03776	1.44651	0.05443													1.185	-4.456	1.185	-4.263		9.36667	1.8203	9.36667	2.0785		9.38333	2.3257
1.48491	96.92	1.292	0.7552	1.4613	12.536	1.37593	-18.984	1.49154	70.84		1.50136	0.03732	1.4465	0.05394													1.186	-4.343	1.186	-4.25		9.38333	1.8205	9.38333	2.0794		9.4	2.3255
1.48446	95.88	1.291	0.7536	1.46079	11.444	1.3754	-20.116	1.49097	69.84		1.50107	0.03688	1.44627	0.05356													1.187	-4.418	1.187	-4.2		9.4	1.8206	9.4	2.0777		9.41667	2.3248
1.48405	94.8	1.29	0.7212	1.46011	10.756	1.3746	-20.604	1.49038	68.88		1.50072	0.03648	1.44612	0.05314													1.188	-4.306	1.188	-4.177		9.41667	1.8196	9.41667	2.0787		9.43333	2.3248
1.48363	93.72	1.289	0.7136	1.45961	9.648	1.37404	-21.652	1.48981	67.88		1.50045	0.03603	1.44577	0.05282													1.189	-4.39	1.189	-4.205		9.43333	1.8202	9.43333	2.0791		9.45	2.3254
1.48306	92.92	1.288	0.6936	1.45893	8.956	1.37325	-22.144	1.48921	66.96		1.50011	0.03563	1.44556	0.05243													1.19	-4.277	1.19	-4.236		9.45	1.8201	9.45	2.0782		9.46667	2.3245
1.48268	91.76	1.287	0.6692	1.4584	7.908	1.37269	-23.208	1.48862	66		1.49983	0.03518	1.44529	0.05206													1.191	-4.367	1.191	-4.211		9.46667	1.82	9.46667	2.0791		9.48333	2.3252
1.48224	90.72	1.286	0.6704	1.45771	7.24	1.37189	-23.696	1.48805	65		1.49945	0.0348	1.44513	0.05164													1.192	-4.248	1.192	-4.164		9.48333	1.8201	9.48333	2.0787		9.5	2.3248
1.4819	89.48	1.285	0.6316	1.45719	6.176	1.37132	-24.716	1.48745	64.08		1.49918	0.03435	1.44484	0.05129													1.193	-4.334	1.193	-4.157		9.5	1.82	9.5	2.0766		9.51667	2.3253
1.48146	88.44	1.284	0.6228	1.45647	5.56	1.37052	-25.196	1.48686	63.12		1.49878	0.03398	1.4447	0.05086													1.194	-4.214	1.194	-4.191		9.51667	1.8206	9.51667	2.0773		9.53333	2.325
1.48102	87.4	1.283	0.6132	1.45598	4.44	1.36994	-26.2	1.48627	62.16		1.49853	0.03352	1.44436	0.05053													1.195	-4.307	1.195	-4.209		9.53333	1.8199	9.53333	2.0782		9.55	2.3253
1.48052	86.48	1.282	0.5688	1.45523	3.8884	1.36917	-26.756	1.48567	61.24		1.49818	0.03312	1.44413	0.05015													1.196	-4.188	1.196	-4.171		9.55	1.8196	9.55	2.0799		9.56667	2.3251
1.48008	85.44	1.281	0.5764	1.45472	2.8148	1.36857	-27.72	1.48508	60.28		1.49787	0.03269	1.44393	0.04975													1.197	-4.278	1.197	-4.131		9.56667	1.8207	9.56667	2.0777		9.58333	2.3251
1.47957	84.52	1.28	0.5548	1.45396	2.2792	1.36778	-28.212	1.48448	59.36		1.49746	0.03233	1.44382	0.04931													1.198	-4.165	1.198	-4.144		9.58333	1.8205	9.58333	2.0811		9.6	2.325
1.47915	83.44	1.279	0.5148	1.45345	1.2012	1.36718	-29.184	1.48389	58.4		1.49722	0.03186	1.44345	0.049													1.199	-4.254	1.199	-4.179		9.6	1.8202	9.6	2.0787		9.61667	2.3267
1.47869	82.44	1.278	0.5236	1.45269	0.6732	1.3664	-29.708	1.48328	57.48		1.49688	0.03146	1.44332	0.04856													1.2	-4.136	1.2	-4.179		9.61667	1.8201	9.61667	2.0785		9.63333	2.3257
1.47818	81.52	1.277	0.4884	1.45217	-0.38268	1.3658	-30.656	1.48264	56.64		1.49664	0.03099	1.44311	0.04817													1.201	-4.23	1.201	-4.132		9.63333	1.82	9.63333	2.078		9.65	2.3253
1.4777	80.56	1.276	0.4644	1.45139	-0.8492	1.36502	-31.18	1.48206	55.68		1.4962	0.03064	1.44292	0.04777													1.202	-4.116	1.202	-4.104		9.65	1.8203	9.65	2.0794		9.66667	2.3253
1.47732	79.4	1.275	0.46	1.45089	-1.9516	1.36438	-32.056	1.48144	54.8		1.49595	0.03018	1.44266	0.0474													1.203	-4.208	1.203	-4.129		9.66667	1.8196	9.66667	2.0787		9.68333	2.3265
1.47682	78.48	1.274	0.4264	1.45008	-2.3796	1.36363	-32.644	1.48081	53.92		1.49555	0.02981	1.44251	0.04698													1.204	-4.096	1.204	-4.162		9.68333	1.8199	9.68333	2.0789		9.7	2.3246
1.47635	77.48	1.273	0.4176	1.44954	-3.38	1.363	-33.532	1.48021	53		1.4953	0.02936	1.44223	0.04662													1.205	-4.182	1.205	-4.136		9.7	1.8199	9.7	2.0773		9.71667	2.3251
1.47589	76.48	1.272	0.4016	1.44875	-3.8448	1.36222	-34.068	1.47957	52.16		1.49492	0.02897	1.4421	0.04619													1.206	-4.071	1.206	-4.096		9.71667	1.8199	9.71667	2.0783		9.73333	2.326
1.47543	75.48	1.271	0.37752	1.44821	-4.848	1.36157	-34.9	1.47895	51.28		1.49464	0.02853	1.44177	0.04586													1.207	-4.161	1.207	-4.082		9.73333	1.8203	9.73333	2.0793		9.75	2.3253
1.47499	74.44	1.27	0.37156	1.44741	-5.296	1.3608	-35.444	1.47829	50.48		1.49417	0.0282	1.44157	0.04546													1.208	-4.048	1.208	-4.112		9.75	1.8198	9.75	2.0787		9.76667	2.3255
1.47453	73.44	1.269	0.32884	1.44688	-6.34	1.36015	-36.296	1.47765	49.64		1.49394	0.02773	1.44125	0.04512													1.209	-4.138	1.209	-4.135		9.76667	1.8198	9.76667	2.0782		9.78333	2.3261
1.474	72.56	1.268	0.3216	1.44605	-6.712	1.35941	-36.92	1.47702	48.8		1.49348	0.0274	1.44109	0.0447													1.21	-4.029	1.21	-4.102		9.78333	1.8203	9.78333	2.0787		9.8	2.3255
1.47352	71.6	1.267	0.31532	1.44549	-7.68	1.35874	-37.704	1.47638	47.96		1.49328	0.0269	1.44072	0.04439													1.211	-4.113	1.211	-4.064		9.8	1.82	9.8	2.0791		9.81667	2.3254
1.47303	70.64	1.266	0.27168	1.44467	-8.068	1.35799	-38.288	1.47574	47.12		1.49276	0.02661	1.44056	0.04397													1.212	-4.014	1.212	-4.071		9.81667	1.8207	9.81667	2.0768		9.83333	2.326
1.47253	69.72	1.265	0.27012	1.44411	-9.04	1.35731	-39.068	1.4751	46.28		1.49254	0.02613	1.44036	0.04357													1.213	-4.095	1.213	-4.102		9.83333	1.8204	9.83333	2.0787		9.85	2.325
1.47202	68.8	1.264	0.25156	1.44328	-9.404	1.35656	-39.676	1.47443	45.52		1.49201	0.02584	1.44016	0.04318													1.214	-3.994	1.214	-4.107		9.85	1.8205	9.85	2.0777		9.86667	2.3247
1.47154	67.84	1.263	0.212	1.44271	-10.36	1.3559	-40.48	1.4738	44.64		1.49169	0.02542	1.43974	0.04288													1.215	-4.073	1.215	-4.069		9.86667	1.8206	9.86667	2.0776		9.88333	2.3254
1.47105	66.88	1.262	0.22016	1.44189	-10.74	1.35517	-41.12	1.47315	43.84		1.49129	0.02505	1.43945	0.04254													1.216	-3.974	1.216	-4.039		9.88333	1.8203	9.88333	2.0782		9.9	2.3251
1.47057	65.92	1.261	0.18624	1.44131	-11.664	1.35447	-41.84	1.47249	43.04		1.49101	0.02461	1.43923	0.04215													1.217	-4.051	1.217	-4.062		9.9	1.8203	9.9	2.0785		9.91667	2.3254
1.47013	64.88	1.26	0.163	1.44048	-12.052	1.35374	-42.48	1.47185	42.2		1.49054	0.02428	1.43918	0.04167													1.218	-3.958	1.218	-4.091		9.91667	1.8211	9.91667	2.0793		9.93333	2.3248
1.46951	64.16	1.259	0.16144	1.43986	-12.88	1.35304	-43.2	1.47116	41.48		1.49031	0.02381	1.439	0.04127													1.219	-4.027	1.219	-4.071		9.93333	1.8205	9.93333	2.0779		9.95	2.3251
1.46886	63.52	1.258	0.12468	1.43904	-13.264	1.35234	-43.92	1.47051	40.68		1.48982	0.0235	1.43875	0.04089													1.22	-3.94	1.22	-4.034		9.95	1.8203	9.95	2.0793		9.96667	2.3248
1.46831	62.68	1.257	0.11148	1.43842	-14.108	1.35164	-44.64	1.46988	39.824		1.48954	0.02305	1.43842	0.04056													1.221	-4.01	1.221	-4.024		9.96667	1.8206	9.96667	2.0793		9.98333	2.326
1.4678	61.76	1.256	0.0914	1.43759	-14.484	1.35097	-45.44	1.46919	39.096		1.48907	0.02272	1.43819	0.04018													1.222	-3.922	1.222	-4.046		9.98333	1.8207	9.98333	2.0796		10	2.3251
1.46736	60.72	1.255	0.06532	1.43697	-15.308	1.35027	-46.16	1.46853	38.296		1.48884	0.02225	1.43796	0.0398													1.223	-3.989	1.223	-4.064		10	1.82	10	2.0797		10.0167	2.326
1.46686	59.8	1.254	0.06156	1.43613	-15.66	1.34957	-46.88	1.46786	37.532		1.48833	0.02195	1.43771	0.03942													1.224	-3.908	1.224	-4.037		10.0167	1.8202	10.0167	2.0787		10.0333	2.3249
1.46637	58.84	1.253	0.02512	1.43549	-16.46	1.34884	-47.52	1.46717	36.808		1.48806	0.0215	1.43751	0.03902													1.225	-3.968	1.225	-4.004		10.0333	1.8202	10.0333	2.0796		10.05	2.3255
1.46587	57.92	1.252	0.01099	1.43465	-16.808	1.34819	-48.36	1.4665	36.036		1.48755	0.0212	1.43721	0.03868													1.226	-3.893	1.226	-4.011		10.05	1.8203	10.05	2.0806		10.0667	2.3254
1.46534	57.04	1.251	0.00785	1.434	-17.58	1.34747	-49.04	1.46581	35.336		1.48729	0.02074	1.43695	0.03831													1.227	-3.946	1.227	-4.035		10.0667	1.8207	10.0667	2.0804		10.0833	2.3258
1.46486	56.08	1.25	-0.04052	1.43315	-17.92	1.34681	-49.84	1.46513	34.58		1.48679	0.02044	1.43665	0.03796													1.228	-3.878	1.228	-4.042		10.0833	1.821	10.0833	2.0791		10.1	2.3253
1.46433	55.2	1.249	-0.0402	1.4325	-18.68	1.34604	-50.4	1.46444	33.864		1.48651	0.01999	1.43643	0.03757													1.229	-3.928	1.229	-4.004		10.1	1.8205	10.1	2.0783		10.1167	2.3249
1.46385	54.24	1.248	-0.05716	1.43166	-19.032	1.34541	-51.28	1.46373	33.184		1.48595	0.01972	1.4361	0.03724													1.23	-3.865	1.23	-3.98		10.1167	1.8207	10.1167	2.0804		10.1333	2.3252
1.46334	53.32	1.247	-0.09612	1.431	-19.78	1.34469	-51.96	1.46306	32.428		1.48568	0.01928	1.4359	0.03684													1.231	-3.907	1.231	-3.991		10.1333	1.8204	10.1333	2.0806		10.15	2.3252
1.46279	52.48	1.246	-0.09296	1.43016	-20.132	1.34406	-52.84	1.46234	31.776		1.48517	0.01897	1.43555	0.03652													1.232	-3.846	1.232	-4.016		10.15	1.82	10.15	2.081		10.1667	2.3252
1.46229	51.56	1.245	-0.1272	1.42948	-20.84	1.34334	-53.52	1.46163	31.096		1.4849	0.01852	1.43537	0.03611													1.233	-3.886	1.233	-4.006		10.1667	1.8201	10.1667	2.0771		10.1833	2.3261
1.46176	50.68	1.244	-0.16048	1.42866	-21.228	1.3427	-54.36	1.46095	30.36		1.48435	0.01824	1.43509	0.03575													1.234	-3.832	1.234	-3.97		10.1833	1.8203	10.1833	2.078		10.2	2.3249
1.46121	49.84	1.243	-0.16048	1.42796	-21.88	1.34196	-55	1.46021	29.736		1.48403	0.01783	1.43496	0.03532													1.235	-3.866	1.235	-3.956		10.2	1.82	10.2	2.0787		10.2167	2.3253
1.46073	48.88	1.242	-0.196	1.42711	-22.228	1.34133	-55.88	1.45951	29.04		1.48354	0.01752	1.43454	0.03503													1.236	-3.818	1.236	-3.981		10.2167	1.82	10.2167	2.0789		10.2333	2.326
1.46018	48.04	1.241	-0.20824	1.42641	-22.888	1.34063	-56.6	1.45881	28.344		1.48323	0.01709	1.43431	0.03465													1.237	-3.846	1.237	-3.995		10.2333	1.8205	10.2333	2.0785		10.25	2.3251
1.45963	47.2	1.24	-0.22928	1.42559	-23.268	1.34001	-57.52	1.45807	27.744		1.48268	0.01681	1.43405	0.03428													1.238	-3.804	1.238	-3.971		10.25	1.8206	10.25	2.0777		10.2667	2.3254
1.45912	46.28	1.239	-0.25756	1.42486	-23.876	1.33925	-58.08	1.45736	27.068		1.48237	0.01639	1.43388	0.03387													1.239	-3.827	1.239	-3.939		10.2667	1.8207	10.2667	2.0799		10.2833	2.3255
1.45858	45.44	1.238	-0.26444	1.42404	-24.26	1.33865	-59.04	1.45663	26.448		1.48185	0.01609	1.43353	0.03354													1.24	-3.789	1.24	-3.939		10.2833	1.8204	10.2833	2.0785		10.3	2.3249
1.45803	44.6	1.237	-0.30716	1.4233	-24.836	1.33793	-59.72	1.45589	25.828		1.48154	0.01567	1.43328	0.03317													1.241	-3.809	1.241	-3.966		10.3	1.8208	10.3	2.0802		10.3167	2.3255
1.4575	43.72	1.236	-0.32348	1.42248	-25.24	1.33738	-60.8	1.45517	25.196		1.48101	0.01538	1.43295	0.03284													1.242	-3.776	1.242	-3.97		10.3167	1.8204	10.3167	2.0774		10.3333	2.3254
1.45693	42.92	1.235	-0.3304	1.42172	-25.756	1.33662	-61.36	1.45441	24.624		1.48065	0.01499	1.43277	0.03243													1.243	-3.79	1.243	-3.938		10.3333	1.8205	10.3333	2.0787		10.35	2.3253
1.45638	42.08	1.234	-0.37784	1.42092	-26.208	1.336	-62.28	1.45369	23.984		1.48012	0.01469	1.43249	0.03207													1.244	-3.762	1.244	-3.912		10.35	1.8201	10.35	2.0793		10.3667	2.3256
1.45583	41.24	1.233	-0.38128	1.42015	-26.708	1.33527	-62.92	1.45293	23.428		1.47974	0.01431	1.43227	0.03168													1.245	-3.77	1.245	-3.926		10.3667	1.8209	10.3667	2.0793		10.3833	2.3258
1.45526	40.44	1.232	-0.404	1.41935	-27.144	1.33474	-64.04	1.45216	22.876		1.47923	0.01401	1.43184	0.0314													1.246	-3.746	1.246	-3.946		10.3833	1.8202	10.3833	2.0777		10.4	2.3257
1.4547	39.62	1.231	-0.4588	1.41857	-27.636	1.33404	-64.76	1.45144	22.24		1.47889	0.01361	1.43164	0.031													1.247	-3.753	1.247	-3.937		10.4	1.8201	10.4	2.0783		10.4167	2.3256
1.45412	38.844	1.23	-0.452	1.41778	-28.08	1.33352	-65.92	1.45066	21.728		1.47834	0.01333	1.43123	0.03071													1.248	-3.733	1.248	-3.906		10.4167	1.8204	10.4167	2.0787		10.4333	2.3256
1.45356	38.02	1.229	-0.4856	1.41698	-28.532	1.33277	-66.52	1.44989	21.18		1.47796	0.01295	1.43111	0.03027													1.249	-3.735	1.249	-3.892		10.4333	1.8207	10.4333	2.0787		10.45	2.3248
1.45299	37.232	1.228	-0.52	1.41619	-28.984	1.33222	-67.6	1.44914	20.608		1.47745	0.01264	1.43085	0.02991													1.25	-3.719	1.25	-3.91		10.45	1.8201	10.45	2.0787		10.4667	2.3254
1.45238	36.504	1.227	-0.5252	1.41538	-29.408	1.33149	-68.24	1.44835	20.124		1.47703	0.01229	1.43061	0.02953													1.251	-3.717	1.251	-3.923		10.4667	1.82	10.4667	2.0787		10.4833	2.3252
1.45181	35.7	1.226	-0.5652	1.41461	-29.904	1.33104	-69.56	1.44759	19.56		1.47653	0.01198	1.43012	0.02928													1.252	-3.706	1.252	-3.904		10.4833	1.8208	10.4833	2.0768		10.5	2.3255
1.45121	34.956	1.225	-0.5848	1.41379	-30.312	1.33031	-70.2	1.44681	19.052		1.47611	0.01163	1.42988	0.02889													1.253	-3.7	1.253	-3.876		10.5	1.8206	10.5	2.0776		10.5167	2.3253
1.45062	34.204	1.224	-0.6132	1.41302	-30.824	1.32981	-71.4	1.44601	18.572		1.47562	0.01131	1.42947	0.0286													1.254	-3.692	1.254	-3.872		10.5167	1.8199	10.5167	2.078		10.5333	2.3255
1.45004	33.42	1.223	-0.6476	1.41218	-31.172	1.32909	-72.08	1.44524	18.036		1.47517	0.01097	1.42935	0.02816													1.255	-3.683	1.255	-3.893		10.5333	1.82	10.5333	2.0793		10.55	2.3257
1.44942	32.704	1.222	-0.66	1.41142	-31.692	1.32859	-73.28	1.44444	17.588		1.47464	0.01068	1.42897	0.02786													1.256	-3.678	1.256	-3.894		10.55	1.8202	10.55	2.0773		10.5667	2.3254
1.44882	31.968	1.221	-0.7072	1.41058	-32.04	1.3279	-74	1.44365	17.092		1.47418	0.01035	1.42884	0.02742													1.257	-3.665	1.257	-3.867		10.5667	1.8205	10.5667	2.0793		10.5833	2.3264
1.44821	31.232	1.22	-0.7324	1.40983	-32.604	1.32746	-75.36	1.44286	16.612		1.47362	0.01008	1.42837	0.02716													1.258	-3.664	1.258	-3.845		10.5833	1.82	10.5833	2.0779		10.6	2.3246
1.44759	30.528	1.219	-0.7516	1.40897	-32.904	1.32676	-76.08	1.44204	16.18		1.47318	0.00974	1.42823	0.02674													1.259	-3.647	1.259	-3.854		10.6	1.8207	10.6	2.0777		10.6167	2.3254
1.44698	29.808	1.218	-0.812	1.40822	-33.46	1.3263	-77.36	1.44126	15.684		1.47268	0.00943	1.42778	0.02646													1.26	-3.652	1.26	-3.872		10.6167	1.8207	10.6167	2.0793		10.6333	2.3251
1.44636	29.104	1.217	-0.8248	1.40736	-33.748	1.32555	-77.96	1.44043	15.272		1.47217	0.00913	1.42761	0.02605													1.261	-3.631	1.261	-3.866		10.6333	1.8207	10.6333	2.0779		10.65	2.3253
1.44574	28.384	1.216	-0.8588	1.40661	-34.316	1.32512	-79.32	1.43962	14.844		1.47164	0.00884	1.42716	0.02577													1.262	-3.637	1.262	-3.835		10.65	1.8206	10.65	2.0791		10.6667	2.3257
1.44512	27.692	1.215	-0.9164	1.40575	-34.612	1.32445	-80.12	1.43882	14.364		1.47116	0.00851	1.42708	0.02532													1.263	-3.614	1.263	-3.821		10.6667	1.8203	10.6667	2.0785		10.6833	2.3256
1.44447	27.032	1.214	-0.9232	1.40502	-35.204	1.32405	-81.56	1.43797	14.012		1.47063	0.00823	1.4266	0.02506													1.264	-3.622	1.264	-3.834		10.6833	1.8203	10.6833	2.0787		10.7	2.3261
1.44384	26.336	1.213	-0.9688	1.40414	-35.472	1.32335	-82.28	1.43715	13.604		1.4701	0.00794	1.42643	0.02464													1.265	-3.597	1.265	-3.849		10.7	1.8203	10.7	2.0789		10.7167	2.3253
1.44319	25.684	1.212	-1.0136	1.40342	-36.08	1.3229	-83.6	1.43632	13.212		1.46961	0.00762	1.42599	0.02437													1.266	-3.61	1.266	-3.829		10.7167	1.8206	10.7167	2.0804		10.7333	2.3256
1.44253	25.056	1.211	-1.0328	1.40252	-36.304	1.32222	-84.36	1.43547	12.868		1.46909	0.00733	1.42579	0.02397													1.267	-3.582	1.267	-3.805		10.7333	1.8206	10.7333	2.0774		10.75	2.326
1.4419	24.38	1.21	-1.0884	1.40182	-36.968	1.32182	-85.8	1.43465	12.436		1.46858	0.00703	1.42537	0.02368													1.268	-3.596	1.268	-3.799		10.75	1.8204	10.75	2.0776		10.7667	2.3258
1.44122	23.772	1.209	-1.1228	1.40092	-37.184	1.32121	-86.72	1.4338	12.088		1.46801	0.00677	1.42519	0.02327													1.269	-3.566	1.269	-3.815		10.7667	1.8211	10.7667	2.0804		10.7833	2.326
1.44055	23.16	1.208	-1.16	1.40023	-37.86	1.32081	-88.16	1.43295	11.736		1.46754	0.00644	1.42472	0.02301													1.27	-3.581	1.27	-3.82		10.7833	1.8202	10.7833	2.0779		10.8	2.326
1.43989	22.524	1.207	-1.2116	1.39931	-38.048	1.32016	-89	1.43212	11.344		1.46694	0.00619	1.42451	0.02262													1.271	-3.549	1.271	-3.794		10.8	1.8203	10.8	2.0794		10.8167	2.3251
1.43921	21.936	1.206	-1.244	1.39861	-38.7	1.31979	-90.52	1.43126	11.024		1.46645	0.00587	1.42411	0.02232													1.272	-3.567	1.272	-3.772		10.8167	1.8203	10.8167	2.0771		10.8333	2.3255
1.43853	21.344	1.205	-1.3048	1.3977	-38.9	1.31914	-91.36	1.43042	10.648		1.46585	0.00563	1.42391	0.02192													1.273	-3.533	1.273	-3.776		10.8333	1.8203	10.8333	2.0776		10.85	2.3258
1.43784	20.756	1.204	-1.3488	1.39701	-39.592	1.31876	-92.84	1.42956	10.328		1.46533	0.00533	1.4235	0.02163													1.274	-3.552	1.274	-3.791		10.85	1.8203	10.85	2.0782		10.8667	2.3255
1.43714	20.196	1.203	-1.3808	1.39609	-39.768	1.31814	-93.76	1.42868	10.036		1.46474	0.00509	1.42328	0.02124													1.275	-3.518	1.275	-3.784		10.8667	1.8203	10.8667	2.0787		10.8833	2.3254
1.43645	19.624	1.202	-1.458	1.39542	-40.48	1.31781	-95.36	1.42784	9.676		1.46424	0.00478	1.42287	0.02095													1.276	-3.537	1.276	-3.758		10.8833	1.8207	10.8833	2.078		10.9	2.3255
1.43574	19.08	1.201	-1.494	1.39451	-40.68	1.31755	-97.12	1.42694	9.432		1.46359	0.00456	1.42265	0.02056													1.277	-3.502	1.277	-3.741		10.9	1.8205	10.9	2.0783		10.9167	2.3261
1.43504	18.524	1.2	-1.5448	1.39382	-41.36	1.3172	-98.68	1.42608	9.116		1.46309	0.00425	1.4222	0.02028													1.278	-3.523	1.278	-3.752		10.9167	1.8207	10.9167	2.0783		10.9333	2.3254
1.43433	17.988	1.199	-1.6288	1.39293	-41.6	1.31658	-99.6	1.42522	8.792		1.46248	0.00401	1.42195	0.01991													1.279	-3.487	1.279	-3.764		10.9333	1.8205	10.9333	2.0771		10.95	2.326
1.4336	17.496	1.198	-1.6632	1.39226	-42.32	1.31618	-101.04	1.42432	8.568		1.46194	0.00373	1.4215	0.01964													1.28	-3.508	1.28	-3.749		10.95	1.8203	10.95	2.0785		10.9667	2.3253
1.43289	16.956	1.197	-1.738	1.39135	-42.52	1.3156	-102.04	1.42346	8.244		1.4613	0.00351	1.42122	0.01928													1.281	-3.471	1.281	-3.725		10.9667	1.821	10.9667	2.0787		10.9833	2.325
1.43216	16.448	1.196	-1.8176	1.39067	-43.24	1.31517	-103.4	1.42257	7.98		1.46079	0.0032	1.42074	0.01902													1.282	-3.494	1.282	-3.718		10.9833	1.8205	10.9833	2.0785		11	2.3261
1.43142	15.972	1.195	-1.868	1.38975	-43.4	1.31449	-104.16	1.42166	7.76		1.46011	0.00301	1.42049	0.01865													1.283	-3.454	1.283	-3.727		11	1.8211	11	2.078		11.0167	2.3264
1.43069	15.464	1.194	-1.9568	1.38907	-44.12	1.31409	-105.6	1.42079	7.456		1.45961	0.0027	1.42003	0.01838													1.284	-3.477	1.284	-3.732		11.0167	1.8203	11.0167	2.0777		11.0333	2.3255
1.42993	15.008	1.193	-2.0372	1.38817	-44.32	1.31342	-106.4	1.41989	7.24		1.45893	0.00251	1.41978	0.01801													1.285	-3.439	1.285	-3.711		11.0333	1.8202	11.0333	2.0777		11.05	2.3252
1.42918	14.552	1.192	-2.1252	1.38751	-45.08	1.31296	-107.68	1.41899	6.992		1.4584	0.00221	1.41935	0.01773													1.286	-3.462	1.286	-3.69		11.05	1.821	11.05	2.0773		11.0667	2.3262
1.42844	14.072	1.191	-2.2376	1.38662	-45.32	1.31236	-108.64	1.4181	6.748		1.45771	0.00203	1.41908	0.01736													1.287	-3.423	1.287	-3.69		11.0667	1.8206	11.0667	2.0789		11.0833	2.3258
1.42765	13.668	1.19	-2.336	1.38597	-46.08	1.31187	-109.88	1.41718	6.564		1.45719	0.00173	1.41861	0.0171													1.288	-3.447	1.288	-3.7		11.0833	1.8202	11.0833	2.0782		11.1	2.3243
1.42688	13.252	1.189	-2.4792	1.38506	-46.28	1.31118	-110.6	1.41629	6.3		1.45647	0.00156	1.41832	0.01675													1.289	-3.408	1.289	-3.696		11.1	1.821	11.1	2.0766		11.1167	2.3256
1.42611	12.824	1.188	-2.6164	1.38442	-47.08	1.31071	-111.88	1.41537	6.12		1.45598	0.00124	1.41788	0.01646													1.29	-3.431	1.29	-3.672		11.1167	1.8206	11.1167	2.0768		11.1333	2.3259
1.42532	12.42	1.187	-2.7516	1.38351	-47.28	1.30998	-112.52	1.41445	5.92		1.45523	0.00109	1.41764	0.01609													1.291	-3.392	1.291	-3.656		11.1333	1.8203	11.1333	2.0794		11.15	2.3248
1.42455	12.008	1.186	-2.9428	1.38289	-48.12	1.30951	-113.8	1.41355	5.688		1.45472	0.000788144	1.41719	0.01582													1.292	-3.416	1.292	-3.663		11.15	1.8203	11.15	2.0771		11.1667	2.3248
1.42375	11.628	1.185	-3.1108	1.38199	-48.32	1.30881	-114.52	1.41261	5.568		1.45396	0.000638176	1.41689	0.01547													1.293	-3.377	1.293	-3.672		11.1667	1.8208	11.1667	2.0782		11.1833	2.3253
1.42295	11.248	1.184	-3.3168	1.38133	-49.08	1.30825	-115.56	1.4117	5.352		1.45345	0.000336336	1.41646	0.01519													1.294	-3.4	1.294	-3.659		11.1833	1.8206	11.1833	2.0787		11.2	2.3249
1.42216	10.856	1.183	-3.586	1.38048	-49.4	1.30756	-116.32	1.41078	5.168		1.45269	0.000188496	1.41626	0.01479													1.295	-3.362	1.295	-3.636		11.2	1.8207	11.2	2.0776		11.2167	2.3254
1.42135	10.512	1.182	-3.8328	1.37984	-50.2	1.30698	-117.32	1.40983	5.052		1.45217	-0.00010715	1.41591	0.01446													1.296	-3.384	1.296	-3.625		11.2167	1.821	11.2167	2.0789		11.2333	2.3255
1.42055	10.144	1.181	-4.14	1.37897	-50.48	1.30621	-117.88	1.40892	4.832		1.45139	-0.000237776	1.41551	0.01416													1.297	-3.347	1.297	-3.634		11.2333	1.8208	11.2333	2.0787		11.25	2.3256
1.41972	9.816	1.18	-4.504	1.37833	-51.28	1.30567	-118.96	1.40798	4.7		1.45089	-0.000546448	1.41506	0.01389													1.298	-3.368	1.298	-3.637		11.25	1.8209	11.25	2.0793		11.2667	2.3253
1.41889	9.512	1.179	-4.86	1.37744	-51.52	1.30498	-119.72	1.40703	4.572		1.45008	-0.000666288	1.41475	0.01355													1.299	-3.332	1.299	-3.618		11.2667	1.821	11.2667	2.0794		11.2833	2.3258
1.41808	9.156	1.178	-5.256	1.37686	-52.44	1.3044	-120.72	1.40611	4.388		1.44954	-0.0009464	1.41428	0.01328													1.3	-3.351	1.3	-3.598		11.2833	1.8213	11.2833	2.0787		11.3	2.326
1.41724	8.856	1.177	-5.664	1.37601	-52.76	1.30362	-121.24	1.40515	4.3		1.44875	-0.00108	1.41391	0.01297													1.301	-3.316	1.301	-3.596		11.3	1.82	11.3	2.0782		11.3167	2.3249
1.4164	8.552	1.176	-6.084	1.37541	-53.64	1.30304	-122.24	1.40422	4.136		1.44821	-0.00136	1.4135	0.01268													1.302	-3.335	1.302	-3.602		11.3167	1.8203	11.3167	2.078		11.3333	2.3261
1.41557	8.236	1.175	-6.508	1.37459	-54.04	1.30232	-122.92	1.40328	4		1.44741	-0.00148	1.41318	0.01234													1.303	-3.3	1.303	-3.598		11.3333	1.8203	11.3333	2.0773		11.35	2.3253
1.41471	7.98	1.174	-6.904	1.37395	-54.84	1.3016	-123.6	1.40233	3.8916		1.44688	-0.00178	1.4127	0.01208													1.304	-3.318	1.304	-3.578		11.35	1.8206	11.35	2.0771		11.3667	2.3253
1.41386	7.696	1.173	-7.3	1.37315	-55.28	1.30079	-124.04	1.4014	3.72		1.44605	-0.00188	1.41232	0.01177													1.305	-3.285	1.305	-3.561		11.3667	1.8208	11.3667	2.0799		11.3833	2.3253
1.41301	7.428	1.172	-7.632	1.37255	-56.16	1.30009	-124.76	1.40043	3.6456		1.44549	-0.00215	1.4119	0.01148													1.306	-3.301	1.306	-3.563		11.3833	1.8207	11.3833	2.0776		11.4	2.3258
1.41214	7.184	1.171	-7.908	1.37173	-56.56	1.29932	-125.32	1.39949	3.5172		1.44467	-0.00226	1.41156	0.01116													1.307	-3.27	1.307	-3.569		11.4	1.8211	11.4	2.0766		11.4167	2.3254
1.41128	6.916	1.17	-8.148	1.37114	-57.44	1.29874	-126.32	1.39855	3.3832		1.44411	-0.00253	1.41109	0.01089													1.308	-3.284	1.308	-3.557		11.4167	1.8207	11.4167	2.0785		11.4333	2.3258
1.41041	6.676	1.169	-8.272	1.37035	-57.92	1.29794	-126.8	1.39756	3.3444		1.44328	-0.00263	1.41066	0.01061													1.309	-3.254	1.309	-3.536		11.4333	1.821	11.4333	2.0793		11.45	2.3258
1.40954	6.444	1.168	-8.34	1.36975	-58.8	1.29714	-127.28	1.39663	3.1896		1.44271	-0.0029	1.41018	0.01035													1.31	-3.268	1.31	-3.525		11.45	1.8212	11.45	2.0779		11.4667	2.3263
1.40866	6.216	1.167	-8.372	1.36901	-59.36	1.29622	-127.48	1.39567	3.0972		1.44189	-0.00301	1.40974	0.01007													1.311	-3.239	1.311	-3.529		11.4667	1.821	11.4667	2.0791		11.4833	2.3258
1.40776	6.02	1.166	-8.316	1.36845	-60.32	1.29542	-127.96	1.39469	3.04		1.44131	-0.00327	1.40933	0.00978													1.312	-3.251	1.312	-3.529		11.4833	1.8205	11.4833	2.076		11.5	2.3256
1.40688	5.796	1.165	-8.252	1.36768	-60.84	1.29461	-128.4	1.39376	2.8936		1.44048	-0.00337	1.40891	0.00949													1.313	-3.223	1.313	-3.513		11.5	1.821	11.5	2.0768		11.5167	2.3251
1.40599	5.604	1.164	-8.184	1.3671	-61.76	1.29379	-128.84	1.39278	2.8476		1.43986	-0.00361	1.40848	0.00921													1.314	-3.233	1.314	-3.495		11.5167	1.8209	11.5167	2.0787		11.5333	2.3252
1.40508	5.436	1.163	-8.104	1.36643	-62.48	1.29291	-129.12	1.39181	2.7632		1.43904	-0.00371	1.40803	0.00893													1.315	-3.207	1.315	-3.489		11.5333	1.821	11.5333	2.0776		11.55	2.3256
1.40419	5.232	1.162	-8.06	1.3659	-63.52	1.29197	-129.28	1.39086	2.6564		1.43842	-0.00395	1.4076	0.00865													1.316	-3.215	1.316	-3.493		11.55	1.8208	11.55	2.0766		11.5667	2.3251
1.40327	5.08	1.161	-8.016	1.36521	-64.2	1.29109	-129.56	1.38988	2.6144		1.43759	-0.00406	1.40717	0.00837													1.317	-3.191	1.317	-3.488		11.5667	1.8207	11.5667	2.0793		11.5833	2.3252
1.40236	4.904	1.16	-7.992	1.36465	-65.16	1.29012	-129.64	1.38892	2.5052		1.43697	-0.00429	1.40671	0.0081													1.318	-3.198	1.318	-3.468		11.5833	1.8206	11.5833	2.0779		11.6	2.3254
1.40146	4.728	1.159	-7.976	1.36401	-65.96	1.28924	-129.92	1.38794	2.4636		1.43613	-0.00438	1.40624	0.00784													1.319	-3.176	1.319	-3.454		11.6	1.8212	11.6	2.0783		11.6167	2.3252
1.40053	4.604	1.158	-7.956	1.3635	-67.04	1.28834	-130.16	1.38696	2.41		1.43549	-0.00461	1.40583	0.00754													1.32	-3.18	1.32	-3.452		11.6167	1.8209	11.6167	2.0766		11.6333	2.325
1.39962	4.436	1.157	-7.956	1.36285	-67.8	1.28739	-130.28	1.38601	2.3108		1.43465	-0.00471	1.40534	0.00729													1.321	-3.159	1.321	-3.454		11.6333	1.821	11.6333	2.076		11.65	2.326
1.39869	4.292	1.156	-7.944	1.36232	-68.84	1.28633	-130.12	1.38501	2.306		1.434	-0.00492	1.40491	0.007													1.322	-3.161	1.322	-3.442		11.65	1.8205	11.65	2.0766		11.6667	2.3257
1.39776	4.168	1.155	-7.932	1.36167	-69.6	1.28531	-130.08	1.38405	2.2032		1.43315	-0.00502	1.40441	0.00676													1.323	-3.142	1.323	-3.424		11.6667	1.8205	11.6667	2.0768		11.6833	2.3258
1.39684	4.02	1.154	-7.944	1.36114	-70.64	1.28428	-130	1.38308	2.1408		1.4325	-0.00523	1.404	0.00647													1.324	-3.143	1.324	-3.411		11.6833	1.821	11.6833	2.0774		11.7	2.3251
1.39591	3.896	1.153	-7.924	1.3606	-71.64	1.28326	-129.96	1.38208	2.1452		1.43166	-0.00533	1.40348	0.00623													1.325	-3.125	1.325	-3.413		11.7	1.821	11.7	2.0757		11.7167	2.3253
1.39498	3.7636	1.152	-7.908	1.36005	-72.64	1.28222	-129.88	1.38112	2.0388		1.431	-0.00554	1.40303	0.00595													1.326	-3.124	1.326	-3.411		11.7167	1.8211	11.7167	2.0782		11.7333	2.3251
1.39404	3.6388	1.151	-7.908	1.35947	-73.56	1.28116	-129.72	1.38013	2.0212		1.43016	-0.00564	1.40251	0.00571													1.327	-3.107	1.327	-3.395		11.7333	1.8212	11.7333	2.0789		11.75	2.3262
1.39309	3.5492	1.15	-7.876	1.35894	-74.6	1.27999	-129.32	1.37914	1.9936		1.42948	-0.00584	1.40208	0.00543													1.328	-3.104	1.328	-3.377		11.75	1.8206	11.75	2.0776		11.7667	2.3261
1.39216	3.422	1.149	-7.852	1.3584	-75.6	1.27891	-129.12	1.37818	1.9044		1.42866	-0.00594	1.40153	0.00521													1.329	-3.089	1.329	-3.37		11.7667	1.8204	11.7667	2.0782		11.7833	2.3248
1.39121	3.3368	1.148	-7.832	1.35782	-76.52	1.27776	-128.76	1.37718	1.9044		1.42796	-0.00613	1.4011	0.00492													1.33	-3.083	1.33	-3.371		11.7833	1.8206	11.7833	2.0759		11.8	2.3243
1.39025	3.2548	1.147	-7.788	1.35729	-77.56	1.27661	-128.4	1.37621	1.8388		1.42711	-0.00622	1.40053	0.00471													1.331	-3.07	1.331	-3.364		11.8	1.8209	11.8	2.0797		11.8167	2.3253
1.38932	3.1312	1.146	-7.756	1.35671	-78.48	1.27537	-127.84	1.37523	1.794		1.42641	-0.00641	1.40012	0.00442													1.332	-3.062	1.332	-3.347		11.8167	1.8209	11.8167	2.0773		11.8333	2.3257
1.38835	3.0652	1.145	-7.72	1.35616	-79.48	1.27417	-127.36	1.37423	1.7804		1.42559	-0.00652	1.39953	0.00421													1.333	-3.048	1.333	-3.33		11.8333	1.8213	11.8333	2.076		11.85	2.325
1.3874	2.9712	1.144	-7.676	1.35555	-80.32	1.27286	-126.6	1.37327	1.7084		1.42486	-0.00669	1.39909	0.00393													1.334	-3.037	1.334	-3.324		11.85	1.8205	11.85	2.0762		11.8667	2.3251
1.38646	2.8736	1.143	-7.64	1.35506	-81.44	1.27166	-126.12	1.37226	1.714		1.42404	-0.00679	1.39848	0.00374													1.335	-3.026	1.335	-3.324		11.8667	1.821	11.8667	2.0762		11.8833	2.3255
1.38548	2.8216	1.142	-7.596	1.35447	-82.36	1.27025	-125.16	1.37129	1.6556		1.4233	-0.00695	1.39807	0.00344													1.336	-3.013	1.336	-3.313		11.8833	1.821	11.8833	2.0749		11.9	2.3258
1.38453	2.7284	1.141	-7.56	1.35402	-83.56	1.269	-124.56	1.37031	1.6024		1.42248	-0.00707	1.39752	0.00322													1.337	-3.002	1.337	-3.295		11.9	1.8209	11.9	2.0783		11.9167	2.3251
1.38357	2.6516	1.14	-7.516	1.35337	-84.32	1.26755	-123.48	1.3693	1.6284		1.42172	-0.00721	1.39707	0.00295													1.338	-2.987	1.338	-3.282		11.9167	1.8208	11.9167	2.0762		11.9333	2.3251
1.38261	2.59	1.139	-7.456	1.35284	-85.36	1.26624	-122.72	1.36834	1.5456		1.42092	-0.00734	1.39644	0.00276													1.339	-2.976	1.339	-3.279		11.9333	1.821	11.9333	2.0768		11.95	2.3258
1.38165	2.516	1.138	-7.416	1.35222	-86.2	1.26473	-121.52	1.36734	1.53		1.42015	-0.00748	1.396	0.00249													1.34	-2.959	1.34	-3.275		11.95	1.8208	11.95	2.0762		11.9667	2.3253
1.38067	2.4772	1.137	-7.36	1.35175	-87.36	1.26335	-120.6	1.36634	1.5376		1.41935	-0.0076	1.39536	0.00231													1.341	-2.949	1.341	-3.261		11.9667	1.821	11.9667	2.0762		11.9833	2.3251
1.3797	2.4104	1.136	-7.296	1.35109	-88.12	1.26182	-119.32	1.36537	1.454		1.41857	-0.00774	1.39492	0.00203													1.342	-2.929	1.342	-3.243		11.9833	1.8213	11.9833	2.0751		12	2.3255
1.37874	2.3508	1.135	-7.248	1.35059	-89.2	1.26043	-118.4	1.36437	1.4672		1.41778	-0.00786	1.39427	0.00185													1.343	-2.919	1.343	-3.233		12	1.8213	12	2.0742		12.0167	2.3256
1.37775	2.3224	1.134	-7.176	1.3499	-89.88	1.25885	-117	1.36338	1.4372		1.41698	-0.00799	1.39382	0.00158													1.344	-2.898	1.344	-3.231		12.0167	1.8207	12.0167	2.0771		12.0333	2.3251
1.37679	2.2528	1.133	-7.112	1.34937	-90.92	1.25741	-115.96	1.3624	1.3952		1.41619	-0.00812	1.39314	0.00142													1.345	-2.887	1.345	-3.224		12.0333	1.821	12.0333	2.0756		12.05	2.3249
1.37581	2.2096	1.132	-7.052	1.34868	-91.6	1.25573	-114.32	1.36139	1.4104		1.41538	-0.00823	1.3927	0.00114													1.346	-2.864	1.346	-3.206		12.05	1.821	12.05	2.0749		12.0667	2.3249
1.37484	2.166	1.131	-6.972	1.34815	-92.64	1.25423	-113.12	1.36042	1.356		1.41461	-0.00837	1.39202	0.000986396													1.347	-2.853	1.347	-3.189		12.0667	1.8207	12.0667	2.0759		12.0833	2.3241
1.37387	2.0972	1.13	-6.9	1.34744	-93.28	1.25254	-111.48	1.35942	1.3524		1.41379	-0.00849	1.39158	0.00070617													1.348	-2.829	1.348	-3.182		12.0833	1.821	12.0833	2.0742		12.1	2.3252
1.37288	2.0868	1.129	-6.828	1.34688	-94.24	1.25111	-110.44	1.35843	1.3296		1.41302	-0.00863	1.39088	0.000555471													1.349	-2.818	1.349	-3.177		12.1	1.8211	12.1	2.0737		12.1167	2.3256
1.3719	2.0404	1.128	-6.744	1.34613	-94.8	1.24941	-108.76	1.35745	1.2844		1.41218	-0.00873	1.39042	0.00028936													1.35	-2.792	1.35	-3.166		12.1167	1.8211	12.1167	2.0749		12.1333	2.3256
1.37093	1.9836	1.127	-6.672	1.34555	-95.72	1.24789	-107.52	1.35643	1.3172		1.41142	-0.00887	1.3897	0.000146963													1.351	-2.78	1.351	-3.147		12.1333	1.821	12.1333	2.0745		12.15	2.3252
1.36994	1.976	1.126	-6.592	1.34481	-96.28	1.24614	-105.72	1.35546	1.2612		1.41058	-0.00897	1.38926	-0.00012878													1.352	-2.754	1.352	-3.133		12.15	1.8214	12.15	2.0756		12.1667	2.3247
1.36897	1.9192	1.125	-6.516	1.3443	-97.36	1.24462	-104.48	1.35447	1.2396		1.40983	-0.00913	1.38853	-0.000262624													1.353	-2.741	1.353	-3.126		12.1667	1.8206	12.1667	2.0762		12.1833	2.3255
1.36798	1.8892	1.124	-6.448	1.34348	-97.76	1.2429	-102.76	1.35346	1.2672		1.40897	-0.00921	1.38806	-0.000526825													1.354	-2.713	1.354	-3.119		12.1833	1.821	12.1833	2.0774		12.2	2.3251
1.367	1.8592	1.123	-6.356	1.34295	-98.8	1.2414	-101.56	1.35249	1.1924		1.40822	-0.00937	1.38733	-0.00066067													1.355	-2.7	1.355	-3.103		12.2	1.8207	12.2	2.0745		12.2167	2.3263
1.36603	1.8136	1.122	-6.28	1.34212	-99.16	1.23965	-99.76	1.35148	1.204		1.40736	-0.00945	1.38686	-0.000922463													1.356	-2.672	1.356	-3.084		12.2167	1.8212	12.2167	2.0749		12.2333	2.3246
1.36503	1.7976	1.121	-6.2	1.34148	-99.96	1.23808	-98.4	1.35048	1.2052		1.40661	-0.00961	1.38612	-0.00105													1.357	-2.659	1.357	-3.07		12.2333	1.821	12.2333	2.0745		12.25	2.3252
1.36406	1.7536	1.12	-6.112	1.34059	-100.2	1.23638	-96.72	1.34951	1.15		1.40575	-0.00969	1.38564	-0.00131													1.358	-2.632	1.358	-3.062		12.25	1.8216	12.25	2.0754		12.2667	2.3253
1.36307	1.7252	1.119	-6.052	1.33999	-101.08	1.23491	-95.6	1.34849	1.1748		1.40502	-0.00986	1.3849	-0.00144													1.359	-2.619	1.359	-3.051		12.2667	1.8211	12.2667	2.0756		12.2833	2.3252
1.36208	1.7188	1.118	-5.976	1.33916	-101.44	1.23323	-93.96	1.34751	1.1396		1.40414	-0.00993	1.38442	-0.0017													1.36	-2.592	1.36	-3.032		12.2833	1.821	12.2833	2.0743		12.3	2.3257
1.3611	1.6684	1.117	-5.908	1.3385	-102.2	1.23173	-92.76	1.34652	1.1244		1.40342	-0.0101	1.38367	-0.00182													1.361	-2.58	1.361	-3.012		12.3	1.822	12.3	2.0754		12.3167	2.3252
1.36011	1.6536	1.116	-5.856	1.33757	-102.36	1.23001	-91.04	1.34551	1.1288		1.40252	-0.01017	1.38319	-0.00208													1.362	-2.553	1.362	-2.998		12.3167	1.8204	12.3167	2.0735		12.3333	2.3253
1.35912	1.6284	1.115	-5.78	1.3369	-103.08	1.22856	-89.96	1.34454	1.0776		1.40182	-0.01035	1.38241	-0.00219													1.363	-2.542	1.363	-2.988		12.3333	1.8213	12.3333	2.0743		12.35	2.3255
1.35815	1.5732	1.114	-5.716	1.33594	-103.16	1.22689	-88.36	1.34353	1.098		1.40092	-0.01041	1.38191	-0.00244													1.364	-2.518	1.364	-2.972		12.35	1.8213	12.35	2.076		12.3667	2.3245
1.35715	1.586	1.113	-5.652	1.33525	-103.84	1.22546	-87.32	1.34254	1.0628		1.40023	-0.0106	1.38114	-0.00256													1.365	-2.507	1.365	-2.95		12.3667	1.8203	12.3667	2.0766		12.3833	2.3251
1.35617	1.5484	1.112	-5.572	1.33425	-103.84	1.22379	-85.72	1.34155	1.038		1.39931	-0.01065	1.38063	-0.0028													1.366	-2.484	1.366	-2.93		12.3833	1.8207	12.3833	2.0734		12.4	2.3244
1.35519	1.5128	1.111	-5.508	1.33348	-104.36	1.2223	-84.56	1.34054	1.0696		1.39861	-0.01084	1.37986	-0.00291													1.367	-2.475	1.367	-2.915		12.4	1.8208	12.4	2.0743		12.4167	2.3253
1.35418	1.5188	1.11	-5.428	1.33243	-104.24	1.22062	-82.92	1.33957	1.0032		1.3977	-0.01089	1.37935	-0.00316													1.368	-2.452	1.368	-2.9		12.4167	1.8212	12.4167	2.0742		12.4333	2.3253
1.35321	1.4716	1.109	-5.352	1.33165	-104.72	1.21917	-81.84	1.33856	1.0168		1.39701	-0.01109	1.37856	-0.00326													1.369	-2.444	1.369	-2.88		12.4333	1.8216	12.4333	2.076		12.45	2.3249
1.35222	1.456	1.108	-5.28	1.33059	-104.6	1.21755	-80.36	1.33756	1.0264		1.39609	-0.01114	1.37803	-0.0035													1.37	-2.423	1.37	-2.856		12.45	1.8209	12.45	2.0745		12.4667	2.3245
1.35122	1.4456	1.107	-5.188	1.32976	-104.96	1.21602	-79.08	1.33659	0.9644		1.39542	-0.01133	1.37724	-0.0036													1.371	-2.415	1.371	-2.835		12.4667	1.821	12.4667	2.0742		12.4833	2.3252
1.35024	1.4136	1.106	-5.116	1.32865	-104.72	1.21428	-77.32	1.33557	0.998		1.39451	-0.01139	1.37672	-0.00384													1.372	-2.395	1.372	-2.818		12.4833	1.8211	12.4833	2.0762		12.5	2.3257
1.34924	1.4144	1.105	-5.04	1.32776	-104.96	1.21278	-76.12	1.33458	0.9776		1.39382	-0.01158	1.37593	-0.00394													1.373	-2.387	1.373	-2.799		12.5	1.8209	12.5	2.0747		12.5167	2.3258
1.34826	1.38	1.104	-4.948	1.32665	-104.72	1.21115	-74.6	1.3336	0.9336		1.39293	-0.01165	1.3754	-0.00418													1.374	-2.367	1.374	-2.776		12.5167	1.8208	12.5167	2.074		12.5333	2.3246
1.34727	1.3624	1.103	-4.872	1.3257	-104.84	1.20964	-73.4	1.33259	0.952		1.39226	-0.01185	1.3746	-0.00428													1.375	-2.359	1.375	-2.751		12.5333	1.821	12.5333	2.0743		12.55	2.3255
1.34627	1.3648	1.102	-4.772	1.32456	-104.52	1.20796	-71.76	1.33161	0.9092		1.39135	-0.01191	1.37404	-0.00449													1.376	-2.34	1.376	-2.729		12.55	1.8214	12.55	2.0742		12.5667	2.3248
1.34529	1.3124	1.101	-4.676	1.32361	-104.64	1.20644	-70.52	1.3306	0.9192		1.39067	-0.01211	1.37325	-0.0046													1.377	-2.332	1.377	-2.71		12.5667	1.8211	12.5667	2.0742		12.5833	2.3255
1.34429	1.3184	1.1	-4.584	1.32239	-104.16	1.20477	-68.92	1.32961	0.9		1.38975	-0.01215	1.37269	-0.00482													1.378	-2.314	1.378	-2.688		12.5833	1.8209	12.5833	2.0754		12.6	2.3249
1.3433	1.3056	1.099	-4.476	1.32139	-104.16	1.20329	-67.76	1.32863	0.8708		1.38907	-0.01235	1.37189	-0.00492													1.379	-2.306	1.379	-2.662		12.6	1.8208	12.6	2.0747		12.6167	2.3259
1.34232	1.2632	1.098	-4.384	1.32008	-103.48	1.20167	-66.28	1.32761	0.9012		1.38817	-0.01241	1.37132	-0.00513													1.38	-2.288	1.38	-2.637		12.6167	1.8214	12.6167	2.0768		12.6333	2.3252
1.34131	1.276	1.097	-4.284	1.31901	-103.32	1.20024	-65.24	1.32664	0.8472		1.38751	-0.01262	1.37052	-0.00523													1.381	-2.28	1.381	-2.616		12.6333	1.8213	12.6333	2.0734		12.65	2.3249
1.34033	1.2432	1.096	-4.176	1.31779	-102.84	1.19864	-63.8	1.32564	0.8452		1.38662	-0.01269	1.36994	-0.00544													1.382	-2.263	1.382	-2.595		12.65	1.8213	12.65	2.0747		12.6667	2.3253
1.33934	1.2192	1.095	-4.076	1.3167	-102.64	1.19724	-62.84	1.32463	0.8636		1.38597	-0.0129	1.36917	-0.00555													1.383	-2.254	1.383	-2.571		12.6667	1.8206	12.6667	2.0732		12.6833	2.3253
1.33834	1.2212	1.094	-3.9748	1.31537	-101.92	1.19572	-61.6	1.32366	0.8016		1.38506	-0.01296	1.36857	-0.00575													1.384	-2.238	1.384	-2.545		12.6833	1.8213	12.6833	2.0731		12.7	2.3247
1.33737	1.1764	1.093	-3.8652	1.31425	-101.64	1.19435	-60.72	1.32264	0.8324		1.38442	-0.01318	1.36778	-0.00586													1.385	-2.23	1.385	-2.52		12.7	1.821	12.7	2.074		12.7167	2.3248
1.33637	1.1732	1.092	-3.7636	1.31296	-101	1.19288	-59.6	1.32165	0.8224		1.38351	-0.01324	1.36718	-0.00606													1.386	-2.214	1.386	-2.499		12.7167	1.8209	12.7167	2.0751		12.7333	2.3259
1.33537	1.1704	1.091	-3.6368	1.31177	-100.6	1.19153	-58.76	1.32067	0.7728		1.38289	-0.01347	1.3664	-0.00617													1.387	-2.205	1.387	-2.477		12.7333	1.8213	12.7333	2.0742		12.75	2.3251
1.33439	1.1436	1.09	-3.5236	1.31041	-99.8	1.19008	-57.68	1.31965	0.8052		1.38199	-0.01353	1.3658	-0.00636													1.388	-2.191	1.388	-2.453		12.75	1.8207	12.75	2.0732		12.7667	2.3243
1.33339	1.1388	1.089	-3.4084	1.30925	-99.44	1.18878	-56.96	1.31867	0.7704		1.38133	-0.01374	1.36502	-0.00647													1.389	-2.182	1.389	-2.428		12.7667	1.8213	12.7667	2.0735		12.7833	2.3252
1.33241	1.1032	1.088	-3.2872	1.30784	-98.56	1.1874	-56.04	1.31767	0.7612		1.38048	-0.01383	1.36438	-0.00665													1.39	-2.168	1.39	-2.405		12.7833	1.821	12.7833	2.074		12.8	2.3251
1.33141	1.0916	1.087	-3.1792	1.30663	-98.08	1.18613	-55.4	1.31667	0.7648		1.37984	-0.01406	1.36363	-0.00678													1.391	-2.16	1.391	-2.384		12.8	1.8211	12.8	2.0742		12.8167	2.3242
1.33041	1.0924	1.086	-3.0516	1.30519	-97.12	1.18476	-54.52	1.31569	0.7264		1.37897	-0.01413	1.363	-0.00696													1.392	-2.146	1.392	-2.363		12.8167	1.821	12.8167	2.0737		12.8333	2.3247
1.32943	1.0512	1.085	-2.9312	1.30395	-96.6	1.18349	-53.88	1.31468	0.748		1.37833	-0.01436	1.36222	-0.00707													1.393	-2.138	1.393	-2.339		12.8333	1.8215	12.8333	2.0732		12.85	2.3247
1.32843	1.0616	1.084	-2.826	1.30255	-95.72	1.18216	-53.08	1.31369	0.7152		1.37744	-0.01443	1.36157	-0.00724													1.394	-2.125	1.394	-2.316		12.85	1.8212	12.85	2.0731		12.8667	2.325
1.32744	1.0424	1.083	-2.7028	1.30128	-95.12	1.18093	-52.52	1.3127	0.706		1.37686	-0.01468	1.3608	-0.00736													1.395	-2.117	1.395	-2.295		12.8667	1.821	12.8667	2.0728		12.8833	2.3251
1.32646	1.002	1.082	-2.5884	1.29986	-94.2	1.17961	-51.76	1.31169	0.7264		1.37601	-0.01477	1.36015	-0.00753													1.396	-2.105	1.396	-2.276		12.8833	1.8211	12.8833	2.0724		12.9	2.3249
1.32545	1.0244	1.081	-2.4704	1.29861	-93.64	1.17839	-51.24	1.31071	0.6632		1.37541	-0.01502	1.35941	-0.00766													1.397	-2.098	1.397	-2.256		12.9	1.8212	12.9	2.0737		12.9167	2.3251
1.32447	0.9924	1.08	-2.3404	1.29719	-92.72	1.17709	-50.52	1.30971	0.6848		1.37459	-0.01513	1.35874	-0.00783													1.398	-2.088	1.398	-2.235		12.9167	1.8213	12.9167	2.0734		12.9333	2.3249
1.32348	0.972	1.079	-2.23	1.2959	-92.08	1.17589	-50.04	1.30871	0.6832		1.37395	-0.01536	1.35799	-0.00795													1.399	-2.08	1.399	-2.215		12.9333	1.8217	12.9333	2.0726		12.95	2.3251
1.32247	0.9808	1.078	-2.1208	1.29448	-91.16	1.17462	-49.4	1.30773	0.6244		1.37315	-0.01548	1.35731	-0.00811													1.4	-2.069	1.4	-2.197		12.95	1.821	12.95	2.0726		12.9667	2.3243
1.32149	0.9448	1.077	-2.0132	1.29315	-90.44	1.17342	-48.92	1.30672	0.6616		1.37255	-0.01572	1.35656	-0.00824																		12.9667	1.8218	12.9667	2.0726		12.9833	2.3248
1.32049	0.94	1.076	-1.9176	1.29173	-89.52	1.17217	-48.32	1.30573	0.6308		1.37173	-0.01584	1.3559	-0.0084																		12.9833	1.8211	12.9833	2.0718		13	2.3246
1.3195	0.9224	1.075	-1.8112	1.29037	-88.72	1.17099	-47.88	1.30474	0.6024		1.37114	-0.01608	1.35517	-0.00854																		13	1.8211	13	2.0737		13.0167	2.3247
1.31852	0.8964	1.074	-1.7148	1.28897	-87.84	1.16976	-47.32	1.30373	0.6212		1.37035	-0.01622	1.35447	-0.00868																		13.0167	1.8212	13.0167	2.0734		13.0333	2.3245
1.31751	0.9072	1.073	-1.62	1.28764	-87.12	1.16859	-46.92	1.30275	0.5784		1.36975	-0.01646	1.35374	-0.00882																		13.0333	1.8213	13.0333	2.0721		13.05	2.3248
1.31653	0.8676	1.072	-1.5208	1.28624	-86.24	1.16736	-46.36	1.30175	0.5872		1.36901	-0.01662	1.35304	-0.00897																		13.05	1.8214	13.05	2.0728		13.0667	2.3246
1.31553	0.8668	1.071	-1.4424	1.28489	-85.48	1.16619	-45.96	1.30076	0.5692		1.36845	-0.01689	1.35234	-0.00912																		13.0667	1.822	13.0667	2.072		13.0833	2.3256
1.31453	0.8692	1.07	-1.3528	1.28347	-84.56	1.16497	-45.44	1.29977	0.5452		1.36768	-0.01704	1.35164	-0.00927																		13.0833	1.8217	13.0833	2.0722		13.1	2.3244
1.31355	0.828	1.069	-1.2656	1.28207	-83.68	1.1638	-45.04	1.29876	0.5636		1.3671	-0.01729	1.35097	-0.00943																		13.1	1.8211	13.1	2.072		13.1167	2.3244
1.31255	0.8392	1.068	-1.1952	1.28067	-82.8	1.1626	-44.56	1.29778	0.5096		1.36643	-0.01749	1.35027	-0.00958																		13.1167	1.8215	13.1167	2.0715		13.1333	2.3258
1.31156	0.8164	1.067	-1.1012	1.27931	-82	1.16144	-44.16	1.29678	0.5176		1.3659	-0.01779	1.34957	-0.00973																		13.1333	1.8207	13.1333	2.0738		13.15	2.3243
1.31058	0.7796	1.066	-1.0224	1.27789	-81.08	1.16025	-43.72	1.29578	0.522		1.36521	-0.01798	1.34884	-0.00986																		13.15	1.8212	13.15	2.0734		13.1667	2.3244
1.30957	0.8036	1.065	-0.948	1.27649	-80.2	1.1591	-43.36	1.29481	0.4496		1.36465	-0.01824	1.34819	-0.01004																		13.1667	1.8215	13.1667	2.0737		13.1833	2.3255
1.30859	0.7648	1.064	-0.8656	1.27509	-79.32	1.1579	-42.88	1.29379	0.4832		1.36401	-0.01847	1.34747	-0.01018																		13.1833	1.8217	13.1833	2.0726		13.2	2.3254
1.3076	0.7444	1.063	-0.7972	1.27369	-78.44	1.15675	-42.52	1.2928	0.4552		1.3635	-0.01877	1.34681	-0.01035																		13.2	1.8213	13.2	2.0726		13.2167	2.3246
1.30659	0.7544	1.062	-0.7244	1.27229	-77.56	1.15559	-42.12	1.29182	0.4092		1.36285	-0.01898	1.34604	-0.01046																		13.2167	1.8213	13.2167	2.0743		13.2333	2.3252
1.30562	0.7144	1.061	-0.6556	1.27085	-76.6	1.15443	-41.76	1.29081	0.4388		1.36232	-0.01928	1.34541	-0.01064																		13.2333	1.821	13.2333	2.0731		13.25	2.325
1.30462	0.7128	1.06	-0.5976	1.26945	-75.72	1.15327	-41.36	1.28983	0.39104		1.36167	-0.01949	1.34469	-0.01079																		13.25	1.8214	13.25	2.0738		13.2667	2.3241
1.30363	0.6912	1.059	-0.5316	1.26803	-74.8	1.15212	-41	1.28884	0.37848		1.36114	-0.01978	1.34406	-0.01097																		13.2667	1.8218	13.2667	2.0734		13.2833	2.3242
1.30264	0.672	1.058	-0.472	1.26662	-73.88	1.15095	-40.6	1.28784	0.3706		1.3606	-0.02006	1.34334	-0.01111																		13.2833	1.821	13.2833	2.0742		13.3	2.3251
1.30164	0.6764	1.057	-0.4156	1.26518	-72.92	1.14982	-40.28	1.28686	0.3194		1.36005	-0.02034	1.3427	-0.01128																		13.3	1.8214	13.3	2.0728		13.3167	2.3244
1.30066	0.6308	1.056	-0.35584	1.26378	-72.04	1.14866	-39.896	1.28586	0.32976		1.35947	-0.0206	1.34196	-0.01142																		13.3167	1.8214	13.3167	2.0732		13.3333	2.325
1.29966	0.6252	1.055	-0.3078	1.26234	-71.08	1.14752	-39.572	1.28488	0.28016		1.35894	-0.02089	1.34133	-0.0116																		13.3333	1.8208	13.3333	2.0726		13.35	2.3245
1.29867	0.6148	1.054	-0.25408	1.26094	-70.2	1.14638	-39.224	1.28389	0.26004		1.3584	-0.02117	1.34063	-0.01175																		13.35	1.821	13.35	2.0745		13.3667	2.3246
1.2977	0.566	1.053	-0.201	1.25949	-69.2	1.14527	-38.968	1.28289	0.26508		1.35782	-0.02143	1.34001	-0.01194																		13.3667	1.8217	13.3667	2.0738		13.3833	2.3245
1.29669	0.578	1.052	-0.16456	1.2581	-68.36	1.14413	-38.64	1.28192	0.17996		1.35729	-0.02172	1.33925	-0.01206																		13.3833	1.8215	13.3833	2.0724		13.4	2.3248
1.29571	0.5452	1.051	-0.114	1.25667	-67.4	1.143	-38.328	1.28092	0.18876		1.35671	-0.02197	1.33865	-0.01226																		13.4	1.821	13.4	2.074		13.4167	2.3243
1.29473	0.5072	1.05	-0.07632	1.2553	-66.6	1.14187	-38.008	1.27993	0.15768		1.35616	-0.02225	1.33793	-0.0124																		13.4167	1.8211	13.4167	2.0728		13.4333	2.3245
1.29372	0.5208	1.049	-0.04428	1.25387	-65.64	1.14073	-37.672	1.27896	0.08824		1.35555	-0.02249	1.33738	-0.01262																		13.4333	1.8213	13.4333	2.0728		13.45	2.3249
1.29275	0.4672	1.048	-1.6892e-07	1.25252	-64.88	1.1396	-37.36	1.27795	0.1068		1.35506	-0.0228	1.33662	-0.01274																		13.45	1.8217	13.45	2.0726		13.4667	2.3249
1.29176	0.4476	1.047	0.03266	1.2511	-63.96	1.13846	-37.04	1.27698	0.03832		1.35447	-0.02306	1.336	-0.01293																		13.4667	1.8214	13.4667	2.0728		13.4833	2.3241
1.29076	0.442	1.046	0.06564	1.24977	-63.24	1.13734	-36.748	1.276	-0.00911		1.35402	-0.0234	1.33527	-0.01306																		13.4833	1.8217	13.4833	2.0742		13.5	2.3243
1.28979	0.39856	1.045	0.10364	1.24839	-62.4	1.1362	-36.416	1.27501	-0.01728		1.35337	-0.02361	1.33474	-0.01329																		13.5	1.8213	13.5	2.0721		13.5167	2.3243
1.28879	0.38788	1.044	0.13064	1.24708	-61.72	1.13509	-36.132	1.27404	-0.09832		1.35284	-0.0239	1.33404	-0.01344																		13.5167	1.8214	13.5167	2.072		13.5333	2.3239
1.28781	0.35272	1.043	0.16648	1.2457	-60.88	1.13395	-35.8	1.27305	-0.11684		1.35222	-0.02414	1.33352	-0.01368																		13.5333	1.8215	13.5333	2.0714		13.55	2.3242
1.28683	0.31912	1.042	0.19724	1.24439	-60.2	1.13283	-35.512	1.27208	-0.18124		1.35175	-0.02446	1.33277	-0.01381																		13.55	1.821	13.55	2.0724		13.5667	2.3247
1.28583	0.31032	1.041	0.22456	1.24303	-59.4	1.13169	-35.18	1.2711	-0.24216		1.35109	-0.02467	1.33222	-0.01403																		13.5667	1.8212	13.5667	2.0728		13.5833	2.3248
1.28487	0.24876	1.04	0.26224	1.24177	-58.84	1.13057	-34.904	1.27012	-0.27388		1.35059	-0.02498	1.33149	-0.01416																		13.5833	1.8214	13.5833	2.0714		13.6	2.3241
1.28388	0.23212	1.039	0.28268	1.24041	-58.04	1.12944	-34.588	1.26916	-0.38256		1.3499	-0.02517	1.33104	-0.01444																		13.6	1.8213	13.6	2.0724		13.6167	2.3243
1.28289	0.20132	1.038	0.31156	1.23915	-57.48	1.12833	-34.324	1.26818	-0.42		1.34937	-0.02546	1.33031	-0.01457																		13.6167	1.8213	13.6167	2.0712		13.6333	2.3252
1.28193	0.13004	1.037	0.34236	1.23784	-56.8	1.1272	-34	1.2672	-0.4716		1.34868	-0.02565	1.32981	-0.01482																		13.6333	1.8211	13.6333	2.0718		13.65	2.3244
1.28093	0.12752	1.036	0.35932	1.23663	-56.32	1.12608	-33.736	1.26625	-0.5924		1.34815	-0.02594	1.32909	-0.01496																		13.65	1.8212	13.65	2.0728		13.6667	2.3246
1.27996	0.0716	1.035	0.38568	1.2353	-55.6	1.12495	-33.408	1.26526	-0.6104		1.34744	-0.02612	1.32859	-0.01521																		13.6667	1.8211	13.6667	2.0731		13.6833	2.3241
1.27899	0.0135	1.034	0.4072	1.23408	-55.12	1.12384	-33.156	1.2643	-0.708		1.34688	-0.02639	1.3279	-0.01536																		13.6833	1.8206	13.6833	2.0728		13.7	2.3241
1.278	-0.0022	1.033	0.4196	1.23277	-54.44	1.12271	-32.828	1.26335	-0.8092		1.34613	-0.02654	1.32746	-0.01564																		13.7	1.8216	13.7	2.0728		13.7167	2.325
1.27704	-0.08136	1.032	0.4476	1.23157	-54	1.1216	-32.576	1.26236	-0.8404		1.34555	-0.0268	1.32676	-0.01579																		13.7167	1.821	13.7167	2.0721		13.7333	2.3245
1.27607	-0.13036	1.031	0.4628	1.23028	-53.36	1.12046	-32.244	1.26141	-0.9596		1.34481	-0.02696	1.3263	-0.01606																		13.7333	1.821	13.7333	2.0701		13.75	2.3245
1.2751	-0.18404	1.03	0.4788	1.2291	-52.96	1.11936	-31.992	1.26044	-1.0224		1.3443	-0.02726	1.32555	-0.01618																		13.75	1.8217	13.75	2.0703		13.7667	2.3238
1.27414	-0.26604	1.029	0.5008	1.22782	-52.36	1.11822	-31.672	1.25947	-1.0844		1.34348	-0.02737	1.32512	-0.01646																		13.7667	1.8216	13.7667	2.0715		13.7833	2.3243
1.27317	-0.31344	1.028	0.5112	1.22666	-52	1.11712	-31.436	1.25851	-1.1888		1.34295	-0.02766	1.32445	-0.01663																		13.7833	1.8224	13.7833	2.0697		13.8	2.3252
1.27222	-0.406	1.027	0.5324	1.22539	-51.4	1.11599	-31.12	1.25753	-1.2328		1.34212	-0.02776	1.32405	-0.01693																		13.8	1.8217	13.8	2.0714		13.8167	2.3243
1.27126	-0.4816	1.026	0.5456	1.22422	-51.04	1.1149	-30.888	1.25658	-1.3384		1.34148	-0.02799	1.32335	-0.01708																		13.8167	1.8218	13.8167	2.0724		13.8333	2.3246
1.2703	-0.5504	1.025	0.5584	1.22297	-50.48	1.11376	-30.556	1.2556	-1.3928		1.34059	-0.02806	1.3229	-0.01735																		13.8333	1.8214	13.8333	2.0707		13.85	2.3246
1.26936	-0.6724	1.024	0.5824	1.2218	-50.12	1.11267	-30.34	1.25461	-1.428		1.33999	-0.0283	1.32222	-0.01751																		13.85	1.8215	13.85	2.0712		13.8667	2.3248
1.2684	-0.7384	1.023	0.5908	1.22059	-49.64	1.11154	-30.028	1.25366	-1.5376		1.33916	-0.0284	1.32182	-0.01781																		13.8667	1.8209	13.8667	2.0707		13.8833	2.3246
1.26745	-0.8312	1.022	0.606	1.21942	-49.28	1.11045	-29.82	1.25266	-1.5404		1.3385	-0.02862	1.32121	-0.018																		13.8833	1.8212	13.8833	2.0707		13.9	2.3245
1.26652	-0.9612	1.021	0.6248	1.2182	-48.8	1.10932	-29.504	1.25169	-1.5964		1.33757	-0.02866	1.32081	-0.0183																		13.9	1.8215	13.9	2.0709		13.9167	2.3245
1.26555	-1.0212	1.02	0.6296	1.21706	-48.48	1.10823	-29.296	1.25072	-1.6792		1.3369	-0.02886	1.32016	-0.01847																		13.9167	1.8213	13.9167	2.0701		13.9333	2.3243
1.26462	-1.15	1.019	0.648	1.21582	-47.96	1.1071	-28.98	1.24971	-1.66		1.33594	-0.02888	1.31979	-0.01879																		13.9333	1.8213	13.9333	2.0705		13.95	2.3241
1.26368	-1.268	1.018	0.6612	1.21468	-47.64	1.10602	-28.792	1.24874	-1.7316		1.33525	-0.02908	1.31914	-0.01896																		13.95	1.8217	13.95	2.0711		13.9667	2.3241
1.26272	-1.3472	1.017	0.666	1.21348	-47.2	1.1049	-28.492	1.24776	-1.7604		1.33425	-0.02908	1.31876	-0.01927																		13.9667	1.821	13.9667	2.072		13.9833	2.3243
1.2618	-1.4848	1.016	0.6848	1.21235	-46.92	1.10382	-28.308	1.24675	-1.7492		1.33348	-0.02922	1.31814	-0.01946																		13.9833	1.8213	13.9833	2.0732		14	2.3246
1.26085	-1.574	1.015	0.696	1.21113	-46.44	1.10269	-27.996	1.24578	-1.8092		1.33243	-0.02919	1.31781	-0.01979																		14	1.8214	14	2.0707		14.0167	2.3251
1.2599	-1.6772	1.014	0.7056	1.21	-46.16	1.10161	-27.812	1.24478	-1.8036		1.33165	-0.02932	1.31755	-0.02016																		14.0167	1.8216	14.0167	2.0711		14.0333	2.3248
1.25896	-1.7916	1.013	0.7192	1.20882	-45.76	1.10048	-27.504	1.24379	-1.8304		1.33059	-0.02929	1.3172	-0.02048																		14.0333	1.8217	14.0333	2.0705		14.05	2.324
1.258	-1.8668	1.012	0.724	1.20769	-45.48	1.09941	-27.332	1.2428	-1.8512		1.32976	-0.02939	1.31658	-0.02067																		14.05	1.8212	14.05	2.0722		14.0667	2.3242
1.25706	-1.98	1.011	0.7376	1.20649	-45.04	1.09828	-27.024	1.24179	-1.83		1.32865	-0.02932	1.31618	-0.02097																		14.0667	1.8218	14.0667	2.0711		14.0833	2.3241
1.2561	-2.0452	1.01	0.75	1.20538	-44.8	1.09721	-26.844	1.24081	-1.8852		1.32776	-0.02939	1.3156	-0.02118																		14.0833	1.8216	14.0833	2.069		14.1	2.325
1.25513	-2.0976	1.009	0.7568	1.20418	-44.36	1.09607	-26.524	1.2398	-1.8556		1.32665	-0.02932	1.31517	-0.02146																		14.1	1.8217	14.1	2.0714		14.1167	2.3247
1.25418	-2.1956	1.008	0.774	1.20307	-44.12	1.095	-26.34	1.2388	-1.8532		1.3257	-0.02936	1.31449	-0.02162																		14.1167	1.8214	14.1167	2.069		14.1333	2.3243
1.25319	-2.21	1.007	0.7784	1.20189	-43.72	1.09387	-26.028	1.23782	-1.9052		1.32456	-0.02927	1.31409	-0.02192																		14.1333	1.821	14.1333	2.0697		14.15	2.3241
1.25221	-2.2544	1.006	0.788	1.20077	-43.44	1.09279	-25.848	1.2368	-1.8532		1.32361	-0.0293	1.31342	-0.02209																		14.15	1.8214	14.15	2.07		14.1667	2.3248
1.25124	-2.3152	1.005	0.8012	1.19958	-43.04	1.09166	-25.532	1.23581	-1.884		1.32239	-0.02916	1.31296	-0.02235																		14.1667	1.8214	14.1667	2.0678		14.1833	2.3249
1.25023	-2.292	1.004	0.8032	1.19847	-42.8	1.09059	-25.356	1.23482	-1.9068		1.32139	-0.02916	1.31236	-0.02255																		14.1833	1.8215	14.1833	2.0701		14.2	2.3243
1.24925	-2.3224	1.003	0.818	1.19729	-42.4	1.08945	-25.036	1.2338	-1.8624		1.32008	-0.02897	1.31187	-0.02281																		14.2	1.8216	14.2	2.0714		14.2167	2.324
1.24825	-2.3212	1.002	0.8256	1.19618	-42.16	1.08838	-24.852	1.23282	-1.9088		1.31901	-0.02893	1.31118	-0.02296																		14.2167	1.8213	14.2167	2.0686		14.2333	2.3246
1.24722	-2.2744	1.001	0.8256	1.19502	-41.8	1.08724	-24.524	1.23182	-1.9116		1.31779	-0.0288	1.31071	-0.02322																		14.2333	1.822	14.2333	2.0686		14.25	2.3242
1.24622	-2.2784	1	0.8452	1.19389	-41.52	1.08616	-24.344	1.23082	-1.8972		1.3167	-0.02874	1.30998	-0.02336																		14.25	1.8213	14.25	2.0688		14.2667	2.3248
1.2452	-2.2376			1.19273	-41.16	1.08503	-24.012	1.22983	-1.9364		1.31537	-0.02854	1.30951	-0.02362																		14.2667	1.822	14.2667	2.0698		14.2833	2.3243
1.24419	-2.2096			1.1916	-40.88	1.08394	-23.812	1.22882	-1.9016		1.31425	-0.02846	1.30881	-0.02377																		14.2833	1.8217	14.2833	2.07		14.3	2.3237
1.24317	-2.1828			1.19044	-40.52	1.0828	-23.484	1.22783	-1.9328		1.31296	-0.02828	1.30825	-0.02399																		14.3	1.822	14.3	2.069		14.3167	2.3243
1.24214	-2.118			1.18931	-40.24	1.08172	-23.284	1.22683	-1.9324		1.31177	-0.02817	1.30756	-0.02415																		14.3167	1.8216	14.3167	2.0731		14.3333	2.3243
1.24113	-2.1068			1.18815	-39.892	1.08058	-22.948	1.22582	-1.9164		1.31041	-0.02794	1.30698	-0.02435																		14.3333	1.8216	14.3333	2.0693		14.35	2.3246
1.2401	-2.0528			1.18703	-39.628	1.07949	-22.736	1.22485	-1.972		1.30925	-0.02784	1.30621	-0.02447																		14.35	1.8218	14.35	2.0693		14.3667	2.3248
1.23908	-2.0052			1.18587	-39.28	1.07835	-22.396	1.22383	-1.9296		1.30784	-0.0276	1.30567	-0.02469																		14.3667	1.8216	14.3667	2.0697		14.3833	2.3242
1.23807	-1.998			1.18476	-39.036	1.07726	-22.188	1.22284	-1.9508		1.30663	-0.02746	1.30498	-0.02485																		14.3833	1.8212	14.3833	2.0697		14.4	2.3247
1.23704	-1.928			1.18361	-38.708	1.07612	-21.848	1.22186	-1.9916		1.30519	-0.02719	1.3044	-0.02506																		14.4	1.8216	14.4	2.0681		14.4167	2.3246
1.23602	-1.9			1.1825	-38.452	1.07503	-21.64	1.22083	-1.9416		1.30395	-0.02705	1.30362	-0.02517																		14.4167	1.822	14.4167	2.0698		14.4333	2.3242
1.23502	-1.8924			1.18134	-38.108	1.07389	-21.304	1.21986	-1.99		1.30255	-0.0268	1.30304	-0.02537																		14.4333	1.8218	14.4333	2.0701		14.45	2.3247
1.23398	-1.8248			1.18023	-37.864	1.0728	-21.088	1.21886	-2.0048		1.30128	-0.02663	1.30232	-0.02552																		14.45	1.8213	14.45	2.0686		14.4667	2.3241
1.23298	-1.8188			1.17908	-37.532	1.07166	-20.744	1.21785	-1.9772		1.29986	-0.02638	1.3016	-0.02566																		14.4667	1.8215	14.4667	2.0678		14.4833	2.3241
1.23197	-1.808			1.17796	-37.272	1.07057	-20.524	1.21687	-2.0256		1.29861	-0.02622	1.30079	-0.02575																		14.4833	1.8217	14.4833	2.0695		14.5	2.3245
1.23094	-1.758			1.17681	-36.948	1.06943	-20.184	1.21586	-1.9996		1.29719	-0.02596	1.30009	-0.0259																		14.5	1.8214	14.5	2.0695		14.5167	2.3245
1.22994	-1.7572			1.1757	-36.696	1.06833	-19.952	1.21486	-2.0116		1.2959	-0.02578	1.29932	-0.02601																		14.5167	1.8217	14.5167	2.0698		14.5333	2.3245
1.22893	-1.726			1.17455	-36.364	1.06718	-19.588	1.21387	-2.0316		1.29448	-0.02552	1.29874	-0.02622																		14.5333	1.8219	14.5333	2.0682		14.55	2.3245
1.22792	-1.708			1.17342	-36.092	1.06608	-19.348	1.21286	-2.0044		1.29315	-0.02532	1.29794	-0.02632																		14.55	1.8215	14.55	2.069		14.5667	2.3249
1.22691	-1.7016			1.17228	-35.788	1.06493	-19.004	1.21188	-2.0448		1.29173	-0.02507	1.29714	-0.02642																		14.5667	1.8212	14.5667	2.068		14.5833	2.3233
1.2259	-1.672			1.17117	-35.54	1.06384	-18.772	1.21087	-2.0208		1.29037	-0.02484	1.29622	-0.02646																		14.5833	1.8215	14.5833	2.0686		14.6	2.3235
1.22491	-1.6884			1.17004	-35.244	1.0627	-18.432	1.20987	-2.014		1.28897	-0.0246	1.29542	-0.02656																		14.6	1.8213	14.6	2.0707		14.6167	2.3241
1.2239	-1.6672			1.16892	-34.996	1.0616	-18.2	1.20888	-2.0488		1.28764	-0.02439	1.29461	-0.02665																		14.6167	1.822	14.6167	2.0693		14.6333	2.324
1.22289	-1.6516			1.1678	-34.716	1.06046	-17.872	1.20786	-1.9912		1.28624	-0.02415	1.29379	-0.02674																		14.6333	1.8216	14.6333	2.0697		14.65	2.3237
1.2219	-1.6776			1.16668	-34.468	1.05936	-17.64	1.20687	-2.0148		1.28489	-0.02393	1.29291	-0.0268																		14.65	1.8217	14.65	2.0695		14.6667	2.3236
1.22088	-1.6456			1.16557	-34.22	1.05824	-17.336	1.20587	-2.0228		1.28347	-0.02368	1.29197	-0.02684																		14.6667	1.8217	14.6667	2.0703		14.6833	2.3236
1.21989	-1.6576			1.16447	-33.992	1.05713	-17.084	1.20485	-1.9704		1.28207	-0.02343	1.29109	-0.02689																		14.6833	1.8211	14.6833	2.068		14.7	2.3242
1.2189	-1.6836			1.16336	-33.76	1.056	-16.768	1.20386	-1.9972		1.28067	-0.02318	1.29012	-0.02691																		14.7	1.8214	14.7	2.0682		14.7167	2.324
1.21789	-1.656			1.16226	-33.536	1.0549	-16.528	1.20285	-1.9668		1.27931	-0.02296	1.28924	-0.02697																		14.7167	1.8223	14.7167	2.0686		14.7333	2.324
1.21691	-1.684			1.16116	-33.316	1.05378	-16.232	1.20183	-1.9288		1.27789	-0.0227	1.28834	-0.02702																		14.7333	1.8216	14.7333	2.0684		14.75	2.3242
1.21591	-1.6932			1.16006	-33.108	1.05268	-16	1.20083	-1.9392		1.27649	-0.02246	1.28739	-0.02704																		14.75	1.8216	14.75	2.0682		14.7667	2.324
1.2149	-1.6836			1.15897	-32.896	1.05156	-15.708	1.19981	-1.886		1.27509	-0.02221	1.28633	-0.02701																		14.7667	1.8213	14.7667	2.068		14.7833	2.3241
1.21392	-1.7164			1.15787	-32.684	1.05047	-15.488	1.19881	-1.8772		1.27369	-0.02196	1.28531	-0.027																		14.7833	1.8216	14.7833	2.0695		14.8	2.3235
1.21292	-1.7196			1.15678	-32.48	1.04936	-15.224	1.1978	-1.85		1.27229	-0.02172	1.28428	-0.02698																		14.8	1.8222	14.8	2.0673		14.8167	2.3233
1.21194	-1.7428			1.15567	-32.252	1.04827	-15.016	1.19677	-1.7952		1.27085	-0.02145	1.28326	-0.02698																		14.8167	1.8216	14.8167	2.0682		14.8333	2.3237
1.21095	-1.7644			1.15459	-32.056	1.04716	-14.752	1.19577	-1.7912		1.26945	-0.0212	1.28222	-0.02696																		14.8333	1.8215	14.8333	2.067		14.85	2.3237
1.20995	-1.7692			1.15348	-31.828	1.04607	-14.544	1.19474	-1.7196		1.26803	-0.02094	1.28116	-0.02693																		14.85	1.8216	14.85	2.0688		14.8667	2.3232
1.20898	-1.8156			1.15239	-31.632	1.04497	-14.292	1.19372	-1.686		1.26662	-0.02069	1.27999	-0.02684																		14.8667	1.8214	14.8667	2.0681		14.8833	2.3234
1.20798	-1.8268			1.15128	-31.388	1.04388	-14.084	1.19272	-1.672		1.26518	-0.02042	1.27891	-0.0268																		14.8833	1.8217	14.8833	2.0686		14.9	2.3231
1.207	-1.854			1.15019	-31.188	1.04277	-13.832	1.19168	-1.5792		1.26378	-0.02017	1.27776	-0.02673																		14.9	1.8215	14.9	2.0681		14.9167	2.3239
1.20603	-1.9124			1.14908	-30.944	1.04169	-13.62	1.19067	-1.5624		1.26234	-0.0199	1.27661	-0.02665																		14.9167	1.822	14.9167	2.0676		14.9333	2.3235
1.20503	-1.9212			1.14799	-30.744	1.04058	-13.376	1.18965	-1.5084		1.26094	-0.01966	1.27537	-0.02654																		14.9333	1.8217	14.9333	2.0688		14.95	2.3232
1.20406	-1.9704			1.14687	-30.484	1.0395	-13.172	1.18861	-1.4236		1.25949	-0.01938	1.27417	-0.02644																		14.95	1.8217	14.95	2.0661		14.9667	2.3229
1.20309	-2.0256			1.14578	-30.28	1.03841	-12.948	1.1876	-1.4004		1.2581	-0.01914	1.27286	-0.02628																		14.9667	1.8218	14.9667	2.0712		14.9833	2.3226
1.2021	-2.0424			1.14465	-30.004	1.03733	-12.756	1.18657	-1.3184		1.25667	-0.01887	1.27166	-0.02618																		14.9833	1.8223	14.9833	2.0695		15	2.322
1.20114	-2.1124			1.14357	-29.816	1.03624	-12.552	1.18554	-1.2564		1.2553	-0.01865	1.27025	-0.02598																		15	1.822	15	2.0705		15.0167	2.323
1.20016	-2.1616			1.14244	-29.548	1.03516	-12.364	1.18452	-1.2124		1.25387	-0.01838	1.269	-0.02586																		15.0167	1.8215	15.0167	2.0665		15.0333	2.3226
1.19919	-2.2048			1.14136	-29.364	1.03408	-12.176	1.18348	-1.1168		1.25252	-0.01817	1.26755	-0.02563																		15.0333	1.8217	15.0333	2.0686		15.05	2.3229
1.19822	-2.2764			1.14024	-29.096	1.03301	-11.992	1.18246	-1.068		1.2511	-0.01791	1.26624	-0.02547																		15.05	1.8217	15.05	2.0661		15.0667	2.3215
1.19724	-2.3112			1.13916	-28.916	1.03193	-11.812	1.18142	-0.984		1.24977	-0.01771	1.26473	-0.02522																		15.0667	1.8217	15.0667	2.0692		15.0833	2.3223
1.19627	-2.3648			1.13803	-28.648	1.03086	-11.636	1.18039	-0.906		1.24839	-0.01747	1.26335	-0.02503																		15.0833	1.8216	15.0833	2.0676		15.1	2.3224
1.19529	-2.4072			1.13695	-28.472	1.02979	-11.464	1.17937	-0.8524		1.24708	-0.01728	1.26182	-0.02477																		15.1	1.8217	15.1	2.069		15.1167	2.3226
1.19431	-2.4312			1.13583	-28.208	1.02871	-11.288	1.17832	-0.7424		1.2457	-0.01705	1.26043	-0.02458																		15.1167	1.8216	15.1167	2.0661		15.1333	2.322
1.19334	-2.4932			1.13476	-28.052	1.02764	-11.12	1.17729	-0.6776		1.24439	-0.01686	1.25885	-0.02429																		15.1333	1.8217	15.1333	2.069		15.15	2.3226
1.19235	-2.5172			1.13365	-27.796	1.02657	-10.936	1.17626	-0.612		1.24303	-0.01663	1.25741	-0.02407																		15.15	1.8218	15.15	2.069		15.1667	2.3216
1.19138	-2.5696			1.13258	-27.648	1.0255	-10.78	1.17522	-0.5028		1.24177	-0.01648	1.25573	-0.02373																		15.1667	1.8217	15.1667	2.0684		15.1833	2.321
1.19043	-2.6532			1.13147	-27.4	1.02443	-10.604	1.1742	-0.4652		1.24041	-0.01625	1.25423	-0.02348																		15.1833	1.8219	15.1833	2.0686		15.2	2.321
1.18945	-2.6968			1.1304	-27.26	1.02337	-10.46	1.17317	-0.38916		1.23915	-0.01609	1.25254	-0.02314																		15.2	1.8213	15.2	2.0693		15.2167	2.3209
1.18849	-2.778			1.12929	-27.012	1.0223	-10.288	1.17214	-0.31408		1.23784	-0.0159	1.25111	-0.02292																		15.2167	1.822	15.2167	2.0684		15.2333	2.3213
1.18754	-2.8572			1.12823	-26.872	1.02124	-10.148	1.17112	-0.28864		1.23663	-0.01577	1.24941	-0.02258																		15.2333	1.8213	15.2333	2.0686		15.25	2.3215
1.18657	-2.9132			1.12711	-26.624	1.02017	-9.98	1.17009	-0.21232		1.2353	-0.01557	1.24789	-0.02232																		15.25	1.8216	15.25	2.0686		15.2667	2.3206
1.18561	-3.0016			1.12605	-26.492	1.01911	-9.856	1.16907	-0.17116		1.23408	-0.01543	1.24614	-0.02194																		15.2667	1.8215	15.2667	2.0678		15.2833	2.3206
1.18465	-3.07			1.12494	-26.24	1.01805	-9.704	1.16806	-0.13568		1.23277	-0.01524	1.24462	-0.02169																		15.2833	1.8216	15.2833	2.068		15.3	2.3204
1.18368	-3.134			1.12388	-26.104	1.01701	-9.6	1.16703	-0.07884		1.23157	-0.01512	1.2429	-0.02133																		15.3	1.8219	15.3	2.0673		15.3167	2.3205
1.18273	-3.2112			1.12276	-25.844	1.01595	-9.452	1.16603	-0.06408		1.23028	-0.01494	1.2414	-0.02108																		15.3167	1.8222	15.3167	2.0676		15.3333	2.3212
1.18176	-3.2696			1.1217	-25.716	1.01491	-9.356	1.16501	-0.01382		1.2291	-0.01483	1.23965	-0.02071																		15.3333	1.822	15.3333	2.0678		15.35	2.3208
1.18079	-3.3364			1.12058	-25.456	1.01384	-9.208	1.16399	0.01759		1.22782	-0.01466	1.23808	-0.02043																		15.35	1.8216	15.35	2.067		15.3667	2.3204
1.17982	-3.392			1.11952	-25.312	1.01281	-9.128	1.16299	0.02984		1.22666	-0.01456	1.23638	-0.02008																		15.3667	1.8219	15.3667	2.0686		15.3833	2.3201
1.17884	-3.432			1.11839	-25.04	1.01175	-8.988	1.16196	0.08668		1.22539	-0.01439	1.23491	-0.01984																		15.3833	1.8213	15.3833	2.0676		15.4	2.3204
1.17788	-3.4896			1.11733	-24.892	1.01072	-8.916	1.16096	0.0892		1.22422	-0.01429	1.23323	-0.0195																		15.4	1.8222	15.4	2.0665		15.4167	2.3206
1.17689	-3.516			1.1162	-24.624	1.00966	-8.776	1.15995	0.11808		1.22297	-0.01413	1.23173	-0.01925																		15.4167	1.8218	15.4167	2.0686		15.4333	2.3205
1.17591	-3.5524			1.11514	-24.476	1.00864	-8.708	1.15893	0.17024		1.2218	-0.01403	1.23001	-0.0189																		15.4333	1.8222	15.4333	2.0686		15.45	2.3213
1.17494	-3.6016			1.11401	-24.204	1.00758	-8.572	1.15793	0.16332		1.22059	-0.0139	1.22856	-0.01867																		15.45	1.8214	15.45	2.0675		15.4667	2.3201
1.17394	-3.612			1.11295	-24.06	1.00656	-8.516	1.15691	0.20008		1.21942	-0.0138	1.22689	-0.01834																		15.4667	1.8217	15.4667	2.068		15.4833	2.32
1.17296	-3.644			1.11183	-23.792	1.0055	-8.376	1.1559	0.22172		1.2182	-0.01366	1.22546	-0.01813																		15.4833	1.8217	15.4833	2.0672		15.5	2.3201
1.17198	-3.6748			1.11075	-23.636	1.00448	-8.328	1.1549	0.22236		1.21706	-0.01357	1.22379	-0.01779																		15.5	1.8217	15.5	2.0669		15.5167	2.3189
1.17098	-3.678			1.10963	-23.368	1.00342	-8.192	1.15389	0.26572		1.21582	-0.01343	1.2223	-0.01755																		15.5167	1.8217	15.5167	2.0663		15.5333	2.3204
1.16999	-3.7048			1.10856	-23.212	1.0024	-8.148	1.15288	0.27104		1.21468	-0.01334	1.22062	-0.01721																		15.5333	1.8216	15.5333	2.068		15.55	2.3195
1.169	-3.718			1.10744	-22.944	1.00135	-8.02	1.15187	0.29208		1.21348	-0.01322	1.21917	-0.01699																		15.55	1.8217	15.55	2.0673		15.5667	2.319
1.168	-3.7216			1.10637	-22.788	1.00033	-7.984	1.15086	0.3194		1.21235	-0.01314	1.21755	-0.01668																		15.5667	1.822	15.5667	2.0682		15.5833	2.3188
1.16701	-3.7324			1.10524	-22.508	0.99928	-7.86	1.14986	0.31784		1.21113	-0.013	1.21602	-0.01642																		15.5833	1.8213	15.5833	2.0676		15.6	2.3189
1.166	-3.7292			1.10417	-22.344	0.99827	-7.836	1.14885	0.35836		1.21	-0.01292	1.21428	-0.01605																		15.6	1.8224	15.6	2.0686		15.6167	2.3184
1.16501	-3.7396			1.10303	-22.052	0.99722	-7.716	1.14784	0.36088		1.20882	-0.01281	1.21278	-0.0158																		15.6167	1.8218	15.6167	2.0656		15.6333	2.3192
1.16401	-3.7468			1.10195	-21.876	0.99621	-7.696	1.14684	0.37092		1.20769	-0.01273	1.21115	-0.01549																		15.6333	1.822	15.6333	2.0665		15.65	2.319
1.16301	-3.742			1.10082	-21.576	0.99516	-7.572	1.14582	0.4132		1.20649	-0.01261	1.20964	-0.01524																		15.65	1.8219	15.65	2.0676		15.6667	2.3187
1.16202	-3.7568			1.09974	-21.396	0.99415	-7.556	1.14483	0.4008		1.20538	-0.01254	1.20796	-0.0149																		15.6667	1.8216	15.6667	2.0692		15.6833	2.3186
1.16102	-3.7496			1.0986	-21.108	0.99311	-7.44	1.14382	0.4276		1.20418	-0.01242	1.20644	-0.01464																		15.6833	1.822	15.6833	2.0667		15.7	2.3185
1.16001	-3.7488			1.09751	-20.904	0.9921	-7.428	1.1428	0.4584		1.20307	-0.01235	1.20477	-0.01431																		15.7	1.822	15.7	2.0682		15.7167	2.3187
1.15902	-3.7548			1.09637	-20.588	0.99105	-7.316	1.14181	0.4456		1.20189	-0.01224	1.20329	-0.01407																		15.7167	1.822	15.7167	2.0676		15.7333	2.3194
1.15801	-3.732			1.09527	-20.38	0.99005	-7.304	1.14079	0.4848		1.20077	-0.01216	1.20167	-0.01376																		15.7333	1.822	15.7333	2.0665		15.75	2.3193
1.15701	-3.7316			1.09413	-20.068	0.989	-7.196	1.13979	0.4904				1.20024	-0.01354																		15.75	1.8217	15.75	2.0661		15.7667	2.3182
1.15601	-3.7308			1.09303	-19.848	0.988	-7.18	1.13878	0.502																							15.7667	1.8219	15.7667	2.0672		15.7833	2.3184
1.15499	-3.708			1.09189	-19.532	0.98695	-7.072	1.13777	0.5336																							15.7833	1.8219	15.7833	2.0682		15.8	2.3186
1.15399	-3.702			1.09078	-19.304	0.98595	-7.06	1.13677	0.5272																							15.8	1.8215	15.8	2.0686		15.8167	2.3193
1.15298	-3.6824			1.08964	-18.992	0.9849	-6.952	1.13576	0.5568																							15.8167	1.8209	15.8167	2.0681		15.8333	2.3193
1.15197	-3.6608			1.08854	-18.76	0.9839	-6.956	1.13476	0.5696																							15.8333	1.8219	15.8333	2.0684		15.85	2.3193
1.15096	-3.6532			1.0874	-18.452	0.98286	-6.852	1.13375	0.5708																							15.85	1.8217	15.85	2.0669		15.8667	2.3183
1.14995	-3.624			1.08629	-18.22	0.98186	-6.852	1.13274	0.6076																							15.8667	1.8217	15.8667	2.0661		15.8833	2.3196
1.14894	-3.6084			1.08515	-17.916	0.98082	-6.752	1.13174	0.5968																							15.8833	1.8231	15.8833	2.0661		15.9	2.3191
1.14793	-3.586			1.08404	-17.668	0.97982	-6.748	1.13074	0.6148																							15.9	1.8217	15.9	2.0669		15.9167	2.3193
1.14691	-3.5568			1.0829	-17.368	0.97878	-6.652	1.12972	0.642																							15.9167	1.8217	15.9167	2.0672		15.9333	2.3188
1.1459	-3.542			1.08179	-17.128	0.97778	-6.66	1.12873	0.6192																							15.9333	1.8217	15.9333	2.0675		15.95	2.3188
1.14489	-3.5092			1.08066	-16.844	0.97674	-6.56	1.12772	0.6484																							15.95	1.822	15.95	2.0682		15.9667	2.3192
1.14387	-3.4836			1.07955	-16.604	0.97574	-6.564	1.12672	0.66																							15.9667	1.8219	15.9667	2.0656		15.9833	2.3188
1.14286	-3.4684			1.07843	-16.332	0.9747	-6.472	1.12572	0.6568																							15.9833	1.822	15.9833	2.0672		16	2.319
1.14184	-3.428			1.07732	-16.096	0.9737	-6.472	1.1247	0.6892																							16	1.822	16	2.0652		16.0167	2.3186
1.14083	-3.4044			1.0762	-15.828	0.97266	-6.376	1.12371	0.6836																							16.0167	1.8213	16.0167	2.0656		16.0333	2.3187
1.13982	-3.38			1.07509	-15.584	0.97167	-6.384	1.1227	0.7004																							16.0333	1.8214	16.0333	2.0661		16.05	2.3192
1.1388	-3.3416			1.07397	-15.32	0.97063	-6.296	1.12169	0.7144																							16.05	1.8219	16.05	2.0663		16.0667	2.3188
1.13778	-3.3192			1.07286	-15.072	0.96963	-6.292	1.1207	0.7072																							16.0667	1.8216	16.0667	2.0648		16.0833	2.3181
1.13677	-3.2852			1.07174	-14.808	0.96859	-6.208	1.11968	0.7348																							16.0833	1.8217	16.0833	2.0642		16.1	2.319
1.13575	-3.2524			1.07062	-14.56	0.96759	-6.212	1.11868	0.7336																							16.1	1.8223	16.1	2.0648		16.1167	2.3192
1.13473	-3.2256			1.06951	-14.304	0.96656	-6.128	1.11768	0.742																							16.1167	1.822	16.1167	2.0675		16.1333	2.3198
1.13371	-3.1836			1.0684	-14.068	0.96556	-6.132	1.11667	0.7684																							16.1333	1.8214	16.1333	2.0681		16.15	2.3194
1.1327	-3.1544			1.06729	-13.828	0.96453	-6.048	1.11568	0.752																							16.15	1.8217	16.15	2.0673		16.1667	2.3187
1.13168	-3.1232			1.06619	-13.6	0.96353	-6.052	1.11467	0.7764																							16.1667	1.8217	16.1667	2.0682		16.1833	2.319
1.13066	-3.09			1.06509	-13.388	0.96249	-5.972	1.11366	0.7908																							16.1833	1.8219	16.1833	2.065		16.2	2.3186
1.12965	-3.0672			1.06399	-13.172	0.96149	-5.968	1.11267	0.7788																							16.2	1.8217	16.2	2.0661		16.2167	2.3193
1.12863	-3.026			1.06291	-12.98	0.96046	-5.892	1.11165	0.8096																							16.2167	1.8218	16.2167	2.0663		16.2333	2.3193
1.12761	-2.9892			1.06181	-12.772	0.95946	-5.888	1.11065	0.8092																							16.2333	1.822	16.2333	2.0655		16.25	2.3195
1.12659	-2.9664			1.06073	-12.592	0.95843	-5.824	1.10965	0.8108																							16.25	1.8224	16.25	2.0673		16.2667	2.3193
1.12557	-2.9192			1.05963	-12.38	0.95743	-5.816	1.10864	0.8312																							16.2667	1.8218	16.2667	2.0673		16.2833	2.3187
1.12455	-2.8912			1.05855	-12.208	0.9564	-5.748	1.10765	0.8224																							16.2833	1.8217	16.2833	2.065		16.3	2.3191
1.12354	-2.858			1.05746	-12.008	0.9554	-5.744	1.10664	0.8456																							16.3	1.822	16.3	2.065		16.3167	2.319
1.12251	-2.8096			1.0564	-11.86	0.95437	-5.68	1.10564	0.8484																							16.3167	1.8216	16.3167	2.0655		16.3333	2.3192
1.1215	-2.7832			1.05531	-11.676	0.95337	-5.672	1.10464	0.8484																							16.3333	1.8217	16.3333	2.067		16.35	2.3187
1.12047	-2.742			1.05426	-11.552	0.95234	-5.612	1.10363	0.8712																							16.35	1.8217	16.35	2.0639		16.3667	2.319
1.11945	-2.6996			1.05318	-11.376	0.95134	-5.604	1.10263	0.8536																							16.3667	1.8214	16.3667	2.0665		16.3833	2.3205
1.11843	-2.6656			1.05212	-11.26	0.95031	-5.544	1.10163	0.8688																							16.3833	1.8214	16.3833	2.0639		16.4	2.319
1.11741	-2.622			1.05104	-11.08	0.94931	-5.536	1.10062	0.8844																							16.4	1.8217	16.4	2.0642		16.4167	2.3199
1.11639	-2.5856			1.04999	-10.972	0.94829	-5.48	1.09963	0.868																							16.4167	1.822	16.4167	2.067		16.4333	2.3193
1.11537	-2.55			1.04891	-10.8	0.94728	-5.46	1.09861	0.8968																							16.4333	1.8214	16.4333	2.0653		16.45	2.3189
1.11434	-2.5008			1.04787	-10.7	0.94626	-5.412	1.09761	0.8984																							16.45	1.8215	16.45	2.0667		16.4667	2.3198
1.11333	-2.4704			1.04679	-10.524	0.94525	-5.396	1.09662	0.8908																							16.4667	1.8217	16.4667	2.0667		16.4833	2.3191
1.1123	-2.418			1.04575	-10.436	0.94423	-5.344	1.09561	0.9128																							16.4833	1.822	16.4833	2.065		16.5	2.3195
1.11128	-2.3736			1.04467	-10.264	0.94323	-5.332	1.09461	0.906																							16.5	1.822	16.5	2.0652		16.5167	2.3192
1.11026	-2.3356			1.04364	-10.188	0.94221	-5.284	1.09361	0.9164																							16.5167	1.8215	16.5167	2.0636		16.5333	2.3196
1.10922	-2.2788			1.04256	-10.024	0.9412	-5.268	1.0926	0.9232																							16.5333	1.8216	16.5333	2.0661		16.55	2.3197
1.1082	-2.2396			1.04153	-9.96	0.94018	-5.224	1.09161	0.9148																							16.55	1.8222	16.55	2.0631		16.5667	2.3196
1.10718	-2.1996			1.04046	-9.8	0.93917	-5.2	1.0906	0.936																							16.5667	1.8217	16.5667	2.0663		16.5833	2.3194
1.10615	-2.1428			1.03944	-9.748	0.93815	-5.16	1.0896	0.9232																							16.5833	1.8216	16.5833	2.0641		16.6	2.3191
1.10513	-2.106			1.03837	-9.604	0.93714	-5.132	1.0886	0.9276																							16.6	1.8216	16.6	2.0659		16.6167	2.3181
1.10411	-2.0588			1.03735	-9.568	0.93613	-5.1	1.08759	0.9476																							16.6167	1.8218	16.6167	2.0631		16.6333	2.3198
1.10308	-2.0128			1.03629	-9.436	0.93512	-5.072	1.0866	0.9276																							16.6333	1.8224	16.6333	2.0652		16.65	2.3186
1.10206	-1.9736			1.03528	-9.408	0.9341	-5.036	1.08559	0.9512																							16.65	1.8219	16.65	2.0623		16.6667	2.3204
1.10103	-1.9208			1.03422	-9.284	0.93309	-5.004	1.08459	0.9536																							16.6667	1.8222	16.6667	2.0641		16.6833	2.3193
1.10001	-1.8808			1.03322	-9.268	0.93208	-4.98	1.08359	0.9424																							16.6833	1.8223	16.6833	2.0641		16.7	2.3194
1.09899	-1.8356			1.03216	-9.144	0.93107	-4.948	1.08258	0.9672																							16.7	1.8218	16.7	2.0639		16.7167	2.3196
1.09796	-1.7824			1.03116	-9.132	0.93006	-4.924	1.08159	0.9596																							16.7167	1.8219	16.7167	2.0652		16.7333	2.3194
1.09694	-1.742			1.0301	-9.012	0.92904	-4.884	1.08059	0.9604																							16.7333	1.8218	16.7333	2.0627		16.75	2.3196
1.09591	-1.6844			1.0291	-9.008	0.92803	-4.864	1.07958	0.9748																							16.75	1.8218	16.75	2.0627		16.7667	2.3191
1.09488	-1.6392			1.02805	-8.896	0.92701	-4.824	1.07858	0.9652																							16.7667	1.8215	16.7667	2.0648		16.7833	2.3193
1.09386	-1.6024			1.02705	-8.896			1.07758	0.9772																							16.7833	1.8223	16.7833	2.065		16.8	2.3194
1.09283	-1.5476			1.026	-8.788			1.07658	0.976																							16.8	1.8213	16.8	2.0627		16.8167	2.3194
1.09181	-1.506			1.025	-8.796			1.07558	0.9732																							16.8167	1.8215	16.8167	2.0644		16.8333	2.3189
1.09079	-1.4636			1.02396	-8.696			1.07457	0.9948																							16.8333	1.8224	16.8333	2.0639		16.85	2.3195
1.08976	-1.408			1.02296	-8.704			1.07358	0.9776																							16.85	1.8218	16.85	2.063		16.8667	2.319
1.08874	-1.372			1.02191	-8.6			1.07257	0.9904																							16.8667	1.8218	16.8667	2.0648		16.8833	2.3193
1.08771	-1.3224			1.02091	-8.604			1.07157	1.0004																							16.8833	1.822	16.8833	2.0638		16.9	2.3198
1.08669	-1.2804			1.01987	-8.508			1.07058	0.982																							16.9	1.8218	16.9	2.0642		16.9167	2.3194
1.08567	-1.2464			1.01887	-8.512			1.06957	1.0096																							16.9167	1.822	16.9167	2.063		16.9333	2.3194
1.08464	-1.1932			1.01783	-8.42			1.06857	1.0024																							16.9333	1.8216	16.9333	2.0627		16.95	2.3194
1.08362	-1.1516			1.01684	-8.432			1.06757	0.9916																							16.95	1.822	16.95	2.0642		16.9667	2.3193
1.0826	-1.1104			1.0158	-8.348			1.06656	1.0152																							16.9667	1.8218	16.9667	2.0627		16.9833	2.3192
1.08157	-1.062			1.0148	-8.36			1.06557	0.998																							16.9833	1.8213	16.9833	2.0627		17	2.3188
1.08055	-1.0288			1.01376	-8.272			1.06457	1.0068																							17	1.8224	17	2.065		17.0167	2.3186
1.07953	-0.984			1.01277	-8.288			1.06356	1.0132																							17.0167	1.8215	17.0167	2.0633		17.0333	2.3189
1.07851	-0.9488			1.01173	-8.204			1.06257	1.0044																							17.0333	1.8217	17.0333	2.0623		17.05	2.32
1.0775	-0.922			1.01074	-8.216			1.06156	1.0232																							17.05	1.8216	17.05	2.0625		17.0667	2.3199
1.07647	-0.8768			1.0097	-8.14			1.06057	1.0108																							17.0667	1.8226	17.0667	2.0635		17.0833	2.3199
1.07545	-0.8444			1.00871	-8.152			1.05956	1.0188																							17.0833	1.8215	17.0833	2.0618		17.1	2.3188
1.07443	-0.808			1.00767	-8.072			1.05856	1.034																							17.1	1.8222	17.1	2.0623		17.1167	2.3193
1.07341	-0.7612			1.00668	-8.084			1.05756	1.0124																							17.1167	1.822	17.1167	2.0631		17.1333	2.319
1.07239	-0.734			1.00565	-8.012			1.05656	1.032																							17.1333	1.8217	17.1333	2.0619		17.15	2.3198
1.07137	-0.6924			1.00465	-8.024			1.05556	1.0316																							17.15	1.8218	17.15	2.0625		17.1667	2.3189
1.07035	-0.6556			1.00362	-7.952			1.05456	1.0176																							17.1667	1.822	17.1667	2.0646		17.1833	2.3195
1.06934	-0.628			1.00262	-7.964			1.05355	1.0456																							17.1833	1.8217	17.1833	2.0635		17.2	2.3193
1.06832	-0.5868			1.00159	-7.892			1.05256	1.028																							17.2	1.821	17.2	2.0635		17.2167	2.3198
1.0673	-0.5584			1.00059	-7.9			1.05156	1.0272																							17.2167	1.8219	17.2167	2.0633		17.2333	2.3199
1.06628	-0.522							1.05055	1.0416																							17.2333	1.8213	17.2333	2.0641		17.25	2.3188
1.06526	-0.486							1.04956	1.0272																							17.25	1.822	17.25	2.0635		17.2667	2.3191
1.06425	-0.4596							1.04855	1.044																							17.2667	1.8214	17.2667	2.0635		17.2833	2.3196
1.06323	-0.4204							1.04755	1.0388																							17.2833	1.8217	17.2833	2.0636		17.3	2.3192
1.06221	-0.3904							1.04655	1.0372																							17.3	1.8217	17.3	2.0625		17.3167	2.3187
1.0612	-0.364							1.04554	1.0584																							17.3167	1.8217	17.3167	2.0627		17.3333	2.3202
1.06017	-0.3238							1.04455	1.0404																							17.3333	1.822	17.3333	2.063		17.35	2.3196
1.05916	-0.30276							1.04355	1.054																							17.35	1.8213	17.35	2.0621		17.3667	2.319
1.05815	-0.27576							1.04254	1.0608																							17.3667	1.8217	17.3667	2.0608		17.3833	2.3192
1.05713	-0.23808							1.04155	1.0436																							17.3833	1.8218	17.3833	2.0638		17.4	2.3201
1.05612	-0.21984							1.04054	1.0712																							17.4	1.8212	17.4	2.0644		17.4167	2.3196
1.0551	-0.1878							1.03954	1.0592																							17.4167	1.8219	17.4167	2.0633		17.4333	2.3196
1.05409	-0.1608							1.03855	1.05																							17.4333	1.8217	17.4333	2.0627		17.45	2.3194
1.05307	-0.13788							1.03754	1.0764																							17.45	1.8219	17.45	2.0642		17.4667	2.3196
1.05206	-0.10804							1.03655	1.0564																							17.4667	1.8223	17.4667	2.0625		17.4833	2.3198
1.05105	-0.08764							1.03554	1.066																							17.4833	1.8219	17.4833	2.0641		17.5	2.319
1.05003	-0.06188							1.03454	1.0728																							17.5	1.8214	17.5	2.0616		17.5167	2.3194
1.04902	-0.03329							1.03354	1.0596																							17.5167	1.8218	17.5167	2.0631		17.5333	2.3187
1.04801	-0.01633							1.03254	1.0792																							17.5333	1.822	17.5333	2.0627		17.55	2.3201
1.04699	0.01728							1.03154	1.0656																							17.55	1.822	17.55	2.0639		17.5667	2.3191
1.04598	0.03957							1.03054	1.0708																							17.5667	1.8222	17.5667	2.0604		17.5833	2.32
1.04497	0.05936							1.02953	1.0844																							17.5833	1.8224	17.5833	2.0635		17.6	2.3188
1.04395	0.09204							1.02854	1.0624																							17.6	1.8218	17.6	2.0616		17.6167	2.3184
1.04294	0.1068							1.02753	1.086																							17.6167	1.822	17.6167	2.0608		17.6333	2.3196
1.04193	0.12972							1.02654	1.0784																							17.6333	1.8227	17.6333	2.0627		17.65	2.3199
1.04092	0.15768							1.02554	1.0628																							17.65	1.8215	17.65	2.0627		17.6667	2.3196
1.03991	0.17116							1.02453	1.09																							17.6667	1.8219	17.6667	2.0625		17.6833	2.3193
1.0389	0.19348							1.02354	1.0732																							17.6833	1.8215	17.6833	2.0621		17.7	2.3198
1.03789	0.21136							1.02254	1.0772																							17.7	1.8223	17.7	2.0611		17.7167	2.3196
1.03687	0.23304							1.02153	1.0928																							17.7167	1.8216	17.7167	2.0616		17.7333	2.32
1.03586	0.25816							1.02054	1.0724																							17.7333	1.8217	17.7333	2.0627		17.75	2.3194
1.03485	0.2704							1.01953	1.088																							17.75	1.823	17.75	2.0627		17.7667	2.319
1.03384	0.29208							1.01853	1.0828																							17.7667	1.8219	17.7667	2.0623		17.7833	2.3195
1.03283	0.315							1.01754	1.0768																							17.7833	1.8217	17.7833	2.0635		17.8	2.3197
1.03182	0.32568							1.01653	1.0932																							17.8	1.8224	17.8	2.0621		17.8167	2.3196
1.03081	0.3524							1.01554	1.074																							17.8167	1.8219	17.8167	2.0627		17.8333	2.3196
1.0298	0.36716							1.01453	1.0932																							17.8333	1.8219	17.8333	2.0616		17.85	2.3192
1.02879	0.38224							1.01353	1.0928																							17.85	1.8223	17.85	2.0614		17.8667	2.3191
1.02778	0.4096							1.01254	1.0708																							17.8667	1.8217	17.8667	2.0616		17.8833	2.3201
1.02678	0.4184							1.01153	1.0964																							17.8833	1.8222	17.8833	2.063		17.9	2.3199
1.02577	0.4364							1.01053	1.0836																							17.9	1.822	17.9	2.0631		17.9167	2.3191
1.02475	0.4604							1.00954	1.078																							17.9167	1.822	17.9167	2.0631		17.9333	2.3194
1.02375	0.4704							1.00853	1.1																							17.9333	1.8223	17.9333	2.0608		17.95	2.3193
1.02274	0.4924							1.00754	1.0768																							17.95	1.8215	17.95	2.0627		17.9667	2.3194
1.02173	0.5072							1.00653	1.0884																							17.9667	1.8219	17.9667	2.0621		17.9833	2.3203
1.02072	0.5196							1.00553	1.096																							17.9833	1.822	17.9833	2.0627		18	2.3193
1.01971	0.5416							1.00454	1.0784																							18	1.8217	18	2.0613		18.0167	2.3198
1.0187	0.5516							1.00353	1.0988																							18.0167	1.8224	18.0167	2.0616		18.0333	2.3193
1.01769	0.5688							1.00253	1.09																							18.0333	1.822	18.0333	2.0623		18.05	2.3201
1.01669	0.5852							1.00153	1.0908																							18.05	1.8219	18.05	2.0608		18.0667	2.3194
1.01568	0.5912							1.00053	1.0976																							18.0667	1.8218	18.0667	2.0618		18.0833	2.3198
1.01467	0.6136																															18.0833	1.822	18.0833	2.0614		18.1	2.3194
1.01366	0.6236																															18.1	1.8223	18.1	2.0593		18.1167	2.3193
1.01266	0.6316																															18.1167	1.8223	18.1167	2.0621		18.1333	2.3199
1.01165	0.6532																															18.1333	1.8217	18.1333	2.0599		18.15	2.3196
1.01065	0.6584																															18.15	1.8219	18.15	2.0608		18.1667	2.3196
1.00964	0.6732																															18.1667	1.8217	18.1667	2.0597		18.1833	2.3199
1.00863	0.69																															18.1833	1.8223	18.1833	2.0606		18.2	2.3194
1.00763	0.696																															18.2	1.8217	18.2	2.0611		18.2167	2.32
1.00662	0.71																															18.2167	1.8217	18.2167	2.0619		18.2333	2.319
1.00561	0.7232																															18.2333	1.8215	18.2333	2.0602		18.25	2.3189
1.00461	0.7296																															18.25	1.8219	18.25	2.0613		18.2667	2.3192
1.0036	0.7452																															18.2667	1.8219	18.2667	2.0597		18.2833	2.3194
1.0026	0.7504																															18.2833	1.8226	18.2833	2.0604		18.3	2.3191
1.00159	0.7664																															18.3	1.8213	18.3	2.0623		18.3167	2.3189
1.00058	0.776																															18.3167	1.8219	18.3167	2.0623		18.3333	2.3192
																																18.3333	1.8228	18.3333	2.063		18.35	2.3185
																																18.35	1.822	18.35	2.0621		18.3667	2.3187
																																18.3667	1.8217	18.3667	2.0621		18.3833	2.3189
																																18.3833	1.822	18.3833	2.06		18.4	2.3189
																																18.4	1.8214	18.4	2.0623		18.4167	2.3182
																																18.4167	1.8224	18.4167	2.0618		18.4333	2.3186
																																18.4333	1.8215	18.4333	2.0619		18.45	2.3188
																																18.45	1.8223	18.45	2.0619		18.4667	2.3194
																																18.4667	1.8217	18.4667	2.0618		18.4833	2.319
																																18.4833	1.8217	18.4833	2.0614		18.5	2.319
																																18.5	1.8224	18.5	2.0604		18.5167	2.3191
																																18.5167	1.8217	18.5167	2.0625		18.5333	2.3192
																																18.5333	1.822	18.5333	2.0608		18.55	2.3189
																																18.55	1.8223	18.55	2.0591		18.5667	2.3187
																																18.5667	1.8217	18.5667	2.0614		18.5833	2.3187
																																18.5833	1.8219	18.5833	2.0627		18.6	2.3187
																																18.6	1.8218	18.6	2.0583		18.6167	2.3187
																																18.6167	1.8214	18.6167	2.0621		18.6333	2.3189
																																18.6333	1.822	18.6333	2.0604		18.65	2.3192
																																18.65	1.8216	18.65	2.0616		18.6667	2.3182
																																18.6667	1.822	18.6667	2.0604		18.6833	2.319
																																18.6833	1.8219	18.6833	2.0621		18.7	2.3188
																																18.7	1.822	18.7	2.0599		18.7167	2.3195
																																18.7167	1.8219	18.7167	2.0611		18.7333	2.3183
																																18.7333	1.8219	18.7333	2.0597		18.75	2.3194
																																18.75	1.8217	18.75	2.0621		18.7667	2.3183
																																18.7667	1.8222	18.7667	2.0597		18.7833	2.3183
																																18.7833	1.8219	18.7833	2.0611		18.8	2.3187
																																18.8	1.8223	18.8	2.0596		18.8167	2.3184
																																18.8167	1.8223	18.8167	2.0599		18.8333	2.3187
																																18.8333	1.822	18.8333	2.0642		18.85	2.3188
																																18.85	1.8226	18.85	2.0596		18.8667	2.3186
																																18.8667	1.822	18.8667	2.0614		18.8833	2.3194
																																18.8833	1.8227	18.8833	2.0614		18.9	2.319
																																18.9	1.8217	18.9	2.0604		18.9167	2.3189
																																18.9167	1.8224	18.9167	2.0604		18.9333	2.3182
																																18.9333	1.822	18.9333	2.0611		18.95	2.3189
																																18.95	1.822	18.95	2.0627		18.9667	2.3186
																																18.9667	1.8216	18.9667	2.0602		18.9833	2.3185
																																18.9833	1.8222	18.9833	2.0596		19	2.3189
																																19	1.8218	19	2.0621		19.0167	2.3183
																																19.0167	1.822	19.0167	2.0596		19.0333	2.3187
																																19.0333	1.8219	19.0333	2.0606		19.05	2.3192
																																19.05	1.8223	19.05	2.0587		19.0667	2.3191
																																19.0667	1.8215	19.0667	2.0585		19.0833	2.3187
																																19.0833	1.8226	19.0833	2.0581		19.1	2.319
																																19.1	1.8222	19.1	2.0614		19.1167	2.319
																																19.1167	1.8214	19.1167	2.0602		19.1333	2.3187
																																19.1333	1.8216	19.1333	2.0579		19.15	2.3189
																																19.15	1.822	19.15	2.0577		19.1667	2.319
																																19.1667	1.8217	19.1667	2.0613		19.1833	2.3191
																																19.1833	1.8227	19.1833	2.0583		19.2	2.3184
																																19.2	1.8219	19.2	2.06		19.2167	2.3183
																																19.2167	1.822	19.2167	2.0576		19.2333	2.3191
																																19.2333	1.8215	19.2333	2.0596		19.25	2.3191
																																19.25	1.8216	19.25	2.0599		19.2667	2.3191
																																19.2667	1.8219	19.2667	2.059		19.2833	2.3188
																																19.2833	1.8213	19.2833	2.0611		19.3	2.3191
																																19.3	1.8217	19.3	2.0593		19.3167	2.3184
																																19.3167	1.8216	19.3167	2.0585		19.3333	2.319
																																19.3333	1.8217	19.3333	2.0594		19.35	2.3182
																																19.35	1.8217	19.35	2.0597		19.3667	2.3194
																																19.3667	1.8222	19.3667	2.0583		19.3833	2.3196
																																19.3833	1.8216	19.3833	2.0585		19.4	2.3186
																																19.4	1.8219	19.4	2.0596		19.4167	2.3184
																																19.4167	1.822	19.4167	2.0606		19.4333	2.3189
																																19.4333	1.8219	19.4333	2.0591		19.45	2.3189
																																19.45	1.822	19.45	2.0613		19.4667	2.319
																																19.4667	1.8219	19.4667	2.0585		19.4833	2.3188
																																19.4833	1.8216	19.4833	2.0594		19.5	2.3189
																																19.5	1.8219	19.5	2.0614		19.5167	2.3195
																																19.5167	1.821	19.5167	2.0581		19.5333	2.319
																																19.5333	1.8217	19.5333	2.0571		19.55	2.3192
																																19.55	1.8217	19.55	2.0614		19.5667	2.3194
																																19.5667	1.8217	19.5667	2.0604		19.5833	2.3186
																																19.5833	1.822	19.5833	2.0585		19.6	2.3199
																																19.6	1.8219	19.6	2.0596		19.6167	2.3193
																																19.6167	1.822	19.6167	2.0594		19.6333	2.3196
																																19.6333	1.8217	19.6333	2.0587		19.65	2.3193
																																19.65	1.8213	19.65	2.0599		19.6667	2.3184
																																19.6667	1.8224	19.6667	2.0593		19.6833	2.3189
																																19.6833	1.822	19.6833	2.0593		19.7	2.3183
																																19.7	1.8222	19.7	2.0602		19.7167	2.3186
																																19.7167	1.8218	19.7167	2.0604		19.7333	2.3191
																																19.7333	1.8215	19.7333	2.0597		19.75	2.3183
																																19.75	1.8217	19.75	2.06		19.7667	2.3193
																																19.7667	1.8215	19.7667	2.0583		19.7833	2.3196
																																19.7833	1.8217	19.7833	2.0593		19.8	2.3188
																																19.8	1.8219	19.8	2.0596		19.8167	2.3196
																																19.8167	1.8222	19.8167	2.0596		19.8333	2.3189
																																19.8333	1.822	19.8333	2.0583		19.85	2.3197
																																19.85	1.8224	19.85	2.0576		19.8667	2.3192
																																19.8667	1.8223	19.8667	2.0576		19.8833	2.319
																																19.8833	1.822	19.8833	2.0587		19.9	2.3189
																																19.9	1.8223	19.9	2.058		19.9167	2.3196
																																19.9167	1.822	19.9167	2.0604		19.9333	2.3189
																																19.9333	1.8219	19.9333	2.0581		19.95	2.3193
																																19.95	1.822	19.95	2.0613		19.9667	2.3204
																																19.9667	1.8215	19.9667	2.0591		19.9833	2.3189
																																19.9833	1.822	19.9833	2.0585		20	2.3192
																																20	1.8219	20	2.0576		20.0167	2.3194
																																20.0167	1.8228	20.0167	2.0596		20.0333	2.3191
																																20.0333	1.8227	20.0333	2.0611		20.05	2.3188
																																20.05	1.8223	20.05	2.0602		20.0667	2.3184
																																20.0667	1.8224	20.0667	2.0587		20.0833	2.3198
																																20.0833	1.8217	20.0833	2.0606		20.1	2.3197
																																20.1	1.8222	20.1	2.0591		20.1167	2.3199
																																20.1167	1.8219	20.1167	2.0604		20.1333	2.3192
																																20.1333	1.8222	20.1333	2.058		20.15	2.3188
																																20.15	1.8223	20.15	2.0591		20.1667	2.3201
																																20.1667	1.8227	20.1667	2.0583		20.1833	2.3184
																																20.1833	1.8225	20.1833	2.0557		20.2	2.3183
																																20.2	1.8229	20.2	2.0604		20.2167	2.3191
																																20.2167	1.8224	20.2167	2.0574		20.2333	2.3191
																																20.2333	1.8224	20.2333	2.059		20.25	2.3192
																																20.25	1.8227	20.25	2.0596		20.2667	2.3194
																																20.2667	1.8226	20.2667	2.0571		20.2833	2.3194
																																20.2833	1.8227	20.2833	2.0574		20.3	2.3194
																																20.3	1.8222	20.3	2.0552		20.3167	2.3195
																																20.3167	1.8225	20.3167	2.0587		20.3333	2.319
																																20.3333	1.8229	20.3333	2.0596		20.35	2.3192
																																20.35	1.8229	20.35	2.0577		20.3667	2.3191
																																20.3667	1.8226	20.3667	2.0596		20.3833	2.3191
																																20.3833	1.8234	20.3833	2.0579		20.4	2.3192
																																20.4	1.8232	20.4	2.0566		20.4167	2.3186
																																20.4167	1.8229	20.4167	2.0581		20.4333	2.3199
																																20.4333	1.8234	20.4333	2.0576		20.45	2.3191
																																20.45	1.8234	20.45	2.0585		20.4667	2.3182
																																20.4667	1.8228	20.4667	2.0583		20.4833	2.3201
																																20.4833	1.8231	20.4833	2.0571		20.5	2.3205
																																20.5	1.8228	20.5	2.0596		20.5167	2.3192
																																20.5167	1.823	20.5167	2.0559		20.5333	2.3184
																																20.5333	1.8229	20.5333	2.0557		20.55	2.3195
																																20.55	1.8231	20.55	2.0571		20.5667	2.3194
																																20.5667	1.8236	20.5667	2.0579		20.5833	2.3196
																																20.5833	1.8232	20.5833	2.0587		20.6	2.3198
																																20.6	1.8234	20.6	2.0613		20.6167	2.3196
																																20.6167	1.8231	20.6167	2.0594		20.6333	2.3187
																																20.6333	1.8234	20.6333	2.0597		20.65	2.3195
																																20.65	1.8229	20.65	2.0618		20.6667	2.3196
																																20.6667	1.8234	20.6667	2.0583		20.6833	2.3194
																																20.6833	1.8231	20.6833	2.0577		20.7	2.3195
																																20.7	1.8231	20.7	2.059		20.7167	2.3198
																																20.7167	1.8234	20.7167	2.0585		20.7333	2.319
																																20.7333	1.8233	20.7333	2.0577		20.75	2.3193
																																20.75	1.8234	20.75	2.0585		20.7667	2.3193
																																20.7667	1.8234	20.7667	2.0596		20.7833	2.3201
																																20.7833	1.8231	20.7833	2.0597		20.8	2.3193
																																20.8	1.8231	20.8	2.0583		20.8167	2.3205
																																20.8167	1.823	20.8167	2.0602		20.8333	2.3191
																																20.8333	1.8236	20.8333	2.0596		20.85	2.3193
																																20.85	1.8233	20.85	2.0591		20.8667	2.3186
																																20.8667	1.8232	20.8667	2.0583		20.8833	2.3196
																																20.8833	1.8233	20.8833	2.0579		20.9	2.3188
																																20.9	1.8238	20.9	2.0597		20.9167	2.3191
																																20.9167	1.8236	20.9167	2.0577		20.9333	2.3191
																																20.9333	1.8232	20.9333	2.0564		20.95	2.3194
																																20.95	1.8234	20.95	2.0577		20.9667	2.3184
																																20.9667	1.8234	20.9667	2.0587		20.9833	2.3193
																																20.9833	1.8238	20.9833	2.0571		21	2.3189
																																21	1.8237	21	2.0585		21.0167	2.3194
																																21.0167	1.8234	21.0167	2.0576		21.0333	2.3193
																																21.0333	1.8231	21.0333	2.059		21.05	2.3199
																																21.05	1.8228	21.05	2.0596		21.0667	2.3203
																																21.0667	1.8234	21.0667	2.0593		21.0833	2.3194
																																21.0833	1.823	21.0833	2.0581		21.1	2.3191
																																21.1	1.8231	21.1	2.0583		21.1167	2.3195
																																21.1167	1.8231	21.1167	2.0562		21.1333	2.3195
																																21.1333	1.8235	21.1333	2.058		21.15	2.3189
																																21.15	1.8237	21.15	2.0576		21.1667	2.3196
																																21.1667	1.8234	21.1667	2.0593		21.1833	2.3198
																																21.1833	1.8239	21.1833	2.0587		21.2	2.3199
																																21.2	1.8234	21.2	2.0574		21.2167	2.3189
																																21.2167	1.8241	21.2167	2.0568		21.2333	2.3191
																																21.2333	1.8231	21.2333	2.0559		21.25	2.3187
																																21.25	1.8235	21.25	2.0576		21.2667	2.3197
																																21.2667	1.8237	21.2667	2.0579		21.2833	2.3196
																																21.2833	1.8236	21.2833	2.0591		21.3	2.3193
																																21.3	1.8236	21.3	2.0577		21.3167	2.3201
																																21.3167	1.823	21.3167	2.0562		21.3333	2.3196
																																21.3333	1.8239	21.3333	2.0557		21.35	2.3194
																																21.35	1.8239	21.35	2.0587		21.3667	2.3192
																																21.3667	1.8242	21.3667	2.0569		21.3833	2.3194
																																21.3833	1.8236	21.3833	2.0569		21.4	2.3201
																																21.4	1.8235	21.4	2.0574		21.4167	2.32
																																21.4167	1.8238	21.4167	2.0574		21.4333	2.3185
																																21.4333	1.8233	21.4333	2.0557		21.45	2.3193
																																21.45	1.8236	21.45	2.0571		21.4667	2.3191
																																21.4667	1.824	21.4667	2.058		21.4833	2.32
																																21.4833	1.8239	21.4833	2.0574		21.5	2.3192
																																21.5	1.8236	21.5	2.0568		21.5167	2.3188
																																21.5167	1.8238	21.5167	2.0571		21.5333	2.3196
																																21.5333	1.8237	21.5333	2.0574		21.55	2.3192
																																21.55	1.8241	21.55	2.0562		21.5667	2.3194
																																21.5667	1.824	21.5667	2.0569		21.5833	2.3193
																																21.5833	1.8236	21.5833	2.0566		21.6	2.3191
																																21.6	1.8238	21.6	2.0569		21.6167	2.3195
																																21.6167	1.8233	21.6167	2.056		21.6333	2.3201
																																21.6333	1.8241	21.6333	2.0554		21.65	2.3195
																																21.65	1.8234	21.65	2.0552		21.6667	2.3204
																																21.6667	1.8235	21.6667	2.056		21.6833	2.3194
																																21.6833	1.824	21.6833	2.056		21.7	2.3194
																																21.7	1.8236	21.7	2.0583		21.7167	2.3199
																																21.7167	1.8234	21.7167	2.0545		21.7333	2.3207
																																21.7333	1.8236	21.7333	2.058		21.75	2.3201
																																21.75	1.8238	21.75	2.0574		21.7667	2.3191
																																21.7667	1.8238	21.7667	2.0579		21.7833	2.3188
																																21.7833	1.8235	21.7833	2.0576		21.8	2.3193
																																21.8	1.8234	21.8	2.0591		21.8167	2.3194
																																21.8167	1.8231	21.8167	2.0562		21.8333	2.3192
																																21.8333	1.8237	21.8333	2.0554		21.85	2.3198
																																21.85	1.8237	21.85	2.0552		21.8667	2.3196
																																21.8667	1.823	21.8667	2.0568		21.8833	2.3191
																																21.8833	1.8233	21.8833	2.0576		21.9	2.3194
																																21.9	1.8235	21.9	2.0568		21.9167	2.3196
																																21.9167	1.8238	21.9167	2.0564		21.9333	2.3198
																																21.9333	1.8231	21.9333	2.0543		21.95	2.3185
																																21.95	1.8234	21.95	2.0566		21.9667	2.3194
																																21.9667	1.8237	21.9667	2.0571		21.9833	2.3194
																																21.9833	1.8236	21.9833	2.0554		22	2.3199
																																22	1.8239	22	2.054		22.0167	2.3196
																																22.0167	1.824	22.0167	2.0556		22.0333	2.3198
																																22.0333	1.8233	22.0333	2.0556		22.05	2.319
																																22.05	1.8234	22.05	2.0583		22.0667	2.3198
																																22.0667	1.8234	22.0667	2.0556		22.0833	2.3197
																																22.0833	1.824	22.0833	2.0543		22.1	2.3192
																																22.1	1.8232	22.1	2.0566		22.1167	2.3203
																																22.1167	1.8235	22.1167	2.0573		22.1333	2.3195
																																22.1333	1.8231	22.1333	2.0569		22.15	2.3194
																																22.15	1.8234	22.15	2.0556		22.1667	2.3199
																																22.1667	1.8232	22.1667	2.0564		22.1833	2.3206
																																22.1833	1.8232	22.1833	2.0557		22.2	2.3193
																																22.2	1.8231	22.2	2.0551		22.2167	2.3191
																																22.2167	1.8236	22.2167	2.0579		22.2333	2.3196
																																22.2333	1.8236	22.2333	2.0568		22.25	2.3191
																																22.25	1.8233	22.25	2.0557		22.2667	2.3196
																																22.2667	1.8228	22.2667	2.0569		22.2833	2.3184
																																22.2833	1.8233	22.2833	2.0549		22.3	2.319
																																22.3	1.8231	22.3	2.0554		22.3167	2.3192
																																22.3167	1.8231	22.3167	2.0573		22.3333	2.3198
																																22.3333	1.8231	22.3333	2.0573		22.35	2.319
																																22.35	1.823	22.35	2.0556		22.3667	2.3195
																																22.3667	1.8241	22.3667	2.0535		22.3833	2.3186
																																22.3833	1.8231	22.3833	2.0564		22.4	2.3191
																																22.4	1.8233	22.4	2.0566		22.4167	2.3191
																																22.4167	1.8238	22.4167	2.0583		22.4333	2.3187
																																22.4333	1.8235	22.4333	2.0557		22.45	2.319
																																22.45	1.824	22.45	2.0569		22.4667	2.3192
																																22.4667	1.8235	22.4667	2.0576		22.4833	2.3194
																																22.4833	1.8239	22.4833	2.058		22.5	2.3201
																																22.5	1.8233	22.5	2.0554		22.5167	2.3195
																																22.5167	1.8227	22.5167	2.0568		22.5333	2.3188
																																22.5333	1.8231	22.5333	2.056		22.55	2.3204
																																22.55	1.8235	22.55	2.0559		22.5667	2.319
																																22.5667	1.8232	22.5667	2.0549		22.5833	2.3195
																																22.5833	1.8227	22.5833	2.0552		22.6	2.3199
																																22.6	1.8234	22.6	2.0559		22.6167	2.3193
																																22.6167	1.8226	22.6167	2.0549		22.6333	2.3199
																																22.6333	1.8227	22.6333	2.0566		22.65	2.3195
																																22.65	1.8234	22.65	2.0552		22.6667	2.3195
																																22.6667	1.8233	22.6667	2.0557		22.6833	2.32
																																22.6833	1.8234	22.6833	2.0568		22.7	2.3193
																																22.7	1.8231	22.7	2.0551		22.7167	2.3193
																																22.7167	1.8231	22.7167	2.0545		22.7333	2.3189
																																22.7333	1.8227	22.7333	2.056		22.75	2.3195
																																22.75	1.8232	22.75	2.0583		22.7667	2.3193
																																22.7667	1.823	22.7667	2.0569		22.7833	2.3199
																																22.7833	1.8227	22.7833	2.0538		22.8	2.3194
																																22.8	1.8227	22.8	2.0554		22.8167	2.3188
																																22.8167	1.8234	22.8167	2.0541		22.8333	2.3186
																																22.8333	1.823	22.8333	2.0568		22.85	2.3189
																																22.85	1.8231	22.85	2.0564		22.8667	2.3189
																																22.8667	1.8234	22.8667	2.0564		22.8833	2.3198
																																22.8833	1.8228	22.8833	2.0545		22.9	2.3201
																																22.9	1.8235	22.9	2.0549		22.9167	2.3189
																																22.9167	1.8231	22.9167	2.0583		22.9333	2.3196
																																22.9333	1.8227	22.9333	2.0547		22.95	2.3194
																																22.95	1.8234	22.95	2.0581		22.9667	2.3187
																																22.9667	1.823	22.9667	2.0541		22.9833	2.3191
																																22.9833	1.8231	22.9833	2.0573		23	2.3203
																																23	1.8229	23	2.0551		23.0167	2.3199
																																23.0167	1.8231	23.0167	2.056		23.0333	2.3199
																																23.0333	1.8231	23.0333	2.0537		23.05	2.3201
																																23.05	1.8232	23.05	2.0564		23.0667	2.3193
																																23.0667	1.8231	23.0667	2.0566		23.0833	2.3195
																																23.0833	1.8231	23.0833	2.0556		23.1	2.3195
																																23.1	1.8236	23.1	2.0564		23.1167	2.3193
																																23.1167	1.8234	23.1167	2.0543		23.1333	2.3197
																																23.1333	1.823	23.1333	2.056		23.15	2.3194
																																23.15	1.8228	23.15	2.0562		23.1667	2.3198
																																23.1667	1.8231	23.1667	2.0556		23.1833	2.3187
																																23.1833	1.8227	23.1833	2.0545		23.2	2.3195
																																23.2	1.8231	23.2	2.0585		23.2167	2.3196
																																23.2167	1.8232	23.2167	2.0568		23.2333	2.32
																																23.2333	1.8231	23.2333	2.06		23.25	2.3201
																																23.25	1.823	23.25	2.0562		23.2667	2.3193
																																23.2667	1.8234	23.2667	2.0557		23.2833	2.3195
																																23.2833	1.8233	23.2833	2.0541		23.3	2.3191
																																23.3	1.8232	23.3	2.0581		23.3167	2.3194
																																23.3167	1.8239	23.3167	2.0557		23.3333	2.3197
																																23.3333	1.8231	23.3333	2.0556		23.35	2.3196
																																23.35	1.8234	23.35	2.0564		23.3667	2.3203
																																23.3667	1.8231	23.3667	2.0547		23.3833	2.3196
																																23.3833	1.8231	23.3833	2.0557		23.4	2.3187
																																23.4	1.8233	23.4	2.0554		23.4167	2.3195
																																23.4167	1.8234	23.4167	2.0579		23.4333	2.3198
																																23.4333	1.8235	23.4333	2.0559		23.45	2.3193
																																23.45	1.8233	23.45	2.0557		23.4667	2.3194
																																23.4667	1.8233	23.4667	2.056		23.4833	2.32
																																23.4833	1.8234	23.4833	2.0562		23.5	2.3194
																																23.5	1.8238	23.5	2.0537		23.5167	2.3198
																																23.5167	1.8232	23.5167	2.0538		23.5333	2.32
																																23.5333	1.8233	23.5333	2.0543		23.55	2.3194
																																23.55	1.8232	23.55	2.0549		23.5667	2.3197
																																23.5667	1.8234	23.5667	2.0556		23.5833	2.3196
																																23.5833	1.8227	23.5833	2.0552		23.6	2.3202
																																23.6	1.8227	23.6	2.0526		23.6167	2.3197
																																23.6167	1.8231	23.6167	2.0562		23.6333	2.3206
																																23.6333	1.8234	23.6333	2.0556		23.65	2.32
																																23.65	1.8238	23.65	2.0566		23.6667	2.3196
																																23.6667	1.8234	23.6667	2.0545		23.6833	2.3204
																																23.6833	1.8234	23.6833	2.056		23.7	2.3194
																																23.7	1.8232	23.7	2.054		23.7167	2.3199
																																23.7167	1.8232	23.7167	2.0557		23.7333	2.3204
																																23.7333	1.823	23.7333	2.0557		23.75	2.3204
																																23.75	1.8238	23.75	2.0557		23.7667	2.3194
																																23.7667	1.8238	23.7667	2.0549		23.7833	2.3194
																																23.7833	1.8234	23.7833	2.0569		23.8	2.3195
																																23.8	1.8236	23.8	2.0559		23.8167	2.3196
																																23.8167	1.8231	23.8167	2.0537		23.8333	2.3194
																																23.8333	1.8234	23.8333	2.0541		23.85	2.3193
																																23.85	1.8234	23.85	2.0556		23.8667	2.3205
																																23.8667	1.8234	23.8667	2.0535		23.8833	2.3195
																																23.8833	1.8233	23.8833	2.0547		23.9	2.3195
																																23.9	1.8234	23.9	2.0559		23.9167	2.3195
																																23.9167	1.8237	23.9167	2.0554		23.9333	2.3193
																																23.9333	1.8234	23.9333	2.0545		23.95	2.3193
																																23.95	1.8234	23.95	2.0549		23.9667	2.32
																																23.9667	1.8238	23.9667	2.0562		23.9833	2.3195
																																23.9833	1.8238	23.9833	2.0552		24	2.3199
																																24	1.8231	24	2.056		24.0167	2.3192
																																24.0167	1.8234	24.0167	2.0545		24.0333	2.3191
																																24.0333	1.8238	24.0333	2.0556		24.05	2.3189
																																24.05	1.8231	24.05	2.054		24.0667	2.3196
																																24.0667	1.824	24.0667	2.0545		24.0833	2.3193
																																24.0833	1.8238	24.0833	2.0547		24.1	2.3194
																																24.1	1.8235	24.1	2.0552		24.1167	2.3193
																																24.1167	1.824	24.1167	2.0559		24.1333	2.3196
																																24.1333	1.8238	24.1333	2.0579		24.15	2.3201
																																24.15	1.8232	24.15	2.0547		24.1667	2.3192
																																24.1667	1.8237	24.1667	2.0551		24.1833	2.3194
																																24.1833	1.8234	24.1833	2.0564		24.2	2.3191
																																24.2	1.8232	24.2	2.0543		24.2167	2.3191
																																24.2167	1.8234	24.2167	2.0522		24.2333	2.3194
																																24.2333	1.8231	24.2333	2.0568		24.25	2.3206
																																24.25	1.8239	24.25	2.0545		24.2667	2.3195
																																24.2667	1.8238	24.2667	2.0562		24.2833	2.319
																																24.2833	1.8229	24.2833	2.0571		24.3	2.3194
																																24.3	1.8235	24.3	2.0552		24.3167	2.3197
																																24.3167	1.8227	24.3167	2.0537		24.3333	2.3199
																																24.3333	1.8238	24.3333	2.0566		24.35	2.3199
																																24.35	1.8234	24.35	2.0537		24.3667	2.3198
																																24.3667	1.8235	24.3667	2.0543		24.3833	2.3189
																																24.3833	1.8231	24.3833	2.0545		24.4	2.3193
																																24.4	1.8234	24.4	2.0541		24.4167	2.3193
																																24.4167	1.8231	24.4167	2.0557		24.4333	2.3202
																																24.4333	1.8235	24.4333	2.0552		24.45	2.3197
																																24.45	1.823	24.45	2.0534		24.4667	2.3205
																																24.4667	1.8237	24.4667	2.0557		24.4833	2.3199
																																24.4833	1.8235	24.4833	2.0554		24.5	2.3197
																																24.5	1.8229	24.5	2.0552		24.5167	2.319
																																24.5167	1.8233	24.5167	2.0547		24.5333	2.3199
																																24.5333	1.8234	24.5333	2.0552		24.55	2.3198
																																24.55	1.823	24.55	2.0532		24.5667	2.3199
																																24.5667	1.8231	24.5667	2.0552		24.5833	2.3196
																																24.5833	1.8236	24.5833	2.0529		24.6	2.3205
																																24.6	1.8237	24.6	2.0549		24.6167	2.3196
																																24.6167	1.8231	24.6167	2.0534		24.6333	2.3201
																																24.6333	1.8234	24.6333	2.0534		24.65	2.3196
																																24.65	1.8235	24.65	2.054		24.6667	2.3199
																																24.6667	1.8238	24.6667	2.0545		24.6833	2.3199
																																24.6833	1.8235	24.6833	2.0529		24.7	2.3202
																																24.7	1.8232	24.7	2.0559		24.7167	2.3196
																																24.7167	1.8232	24.7167	2.054		24.7333	2.3203
																																24.7333	1.8236	24.7333	2.0535		24.75	2.3193
																																24.75	1.8229	24.75	2.0541		24.7667	2.3191
																																24.7667	1.8226	24.7667	2.0545		24.7833	2.3198
																																24.7833	1.8229	24.7833	2.0545		24.8	2.3199
																																24.8	1.8232	24.8	2.0562		24.8167	2.3199
																																24.8167	1.8229	24.8167	2.0518		24.8333	2.318
																																24.8333	1.8238	24.8333	2.0524		24.85	2.3199
																																24.85	1.8233	24.85	2.0545		24.8667	2.3199
																																24.8667	1.8234	24.8667	2.0554		24.8833	2.3203
																																24.8833	1.8231	24.8833	2.0535		24.9	2.3196
																																24.9	1.8229	24.9	2.0531		24.9167	2.3198
																																24.9167	1.8233	24.9167	2.0538		24.9333	2.3191
																																24.9333	1.8234	24.9333	2.0538		24.95	2.3203
																																24.95	1.8234	24.95	2.054		24.9667	2.3198
																																24.9667	1.823	24.9667	2.0534		24.9833	2.3203
																																24.9833	1.8232	24.9833	2.054		25	2.3196
																																25	1.8231	25	2.0541		25.0167	2.3207
																																25.0167	1.8233	25.0167	2.0545		25.0333	2.3192
																																25.0333	1.8231	25.0333	2.0529		25.05	2.3199
																																25.05	1.8233	25.05	2.0538		25.0667	2.3199
																																25.0667	1.8231	25.0667	2.0534		25.0833	2.3203
																																25.0833	1.8231	25.0833	2.0531		25.1	2.3196
																																25.1	1.8228	25.1	2.0529		25.1167	2.3191
																																25.1167	1.8231	25.1167	2.0522		25.1333	2.3192
																																25.1333	1.8234	25.1333	2.0559		25.15	2.3193
																																25.15	1.8226	25.15	2.0528		25.1667	2.3196
																																25.1667	1.8227	25.1667	2.0564		25.1833	2.3195
																																25.1833	1.8234	25.1833	2.0534		25.2	2.3191
																																25.2	1.8228	25.2	2.0538		25.2167	2.3202
																																25.2167	1.8227	25.2167	2.0538		25.2333	2.3192
																																25.2333	1.8229	25.2333	2.052		25.25	2.3196
																																25.25	1.8227	25.25	2.0535		25.2667	2.3198
																																25.2667	1.8233	25.2667	2.0534		25.2833	2.3199
																																25.2833	1.8227	25.2833	2.0547		25.3	2.3206
																																25.3	1.8237	25.3	2.0535		25.3167	2.3198
																																25.3167	1.8232	25.3167	2.054		25.3333	2.32
																																25.3333	1.8235	25.3333	2.0531		25.35	2.3196
																																25.35	1.8231	25.35	2.054		25.3667	2.3191
																																25.3667	1.8231	25.3667	2.0557		25.3833	2.3204
																																25.3833	1.8231	25.3833	2.0547		25.4	2.3198
																																25.4	1.8234	25.4	2.0545		25.4167	2.3196
																																25.4167	1.823	25.4167	2.0528		25.4333	2.3199
																																25.4333	1.8232	25.4333	2.0556		25.45	2.3199
																																25.45	1.823	25.45	2.0522		25.4667	2.3197
																																25.4667	1.8226	25.4667	2.0535		25.4833	2.3201
																																25.4833	1.8228	25.4833	2.052		25.5	2.3204
																																25.5	1.8226	25.5	2.0537		25.5167	2.3193
																																25.5167	1.8233	25.5167	2.0534		25.5333	2.3196
																																25.5333	1.8227	25.5333	2.0528		25.55	2.3198
																																25.55	1.8225	25.55	2.0537		25.5667	2.3199
																																25.5667	1.8226	25.5667	2.052		25.5833	2.3196
																																25.5833	1.8227	25.5833	2.0507		25.6	2.3189
																																25.6	1.8234	25.6	2.0532		25.6167	2.3198
																																25.6167	1.8231	25.6167	2.0528		25.6333	2.3199
																																25.6333	1.8233	25.6333	2.0534		25.65	2.3199
																																25.65	1.8231	25.65	2.0551		25.6667	2.3198
																																25.6667	1.8234	25.6667	2.0549		25.6833	2.319
																																25.6833	1.8226	25.6833	2.0554		25.7	2.3203
																																25.7	1.8232	25.7	2.0526		25.7167	2.3194
																																25.7167	1.823	25.7167	2.0534		25.7333	2.3191
																																25.7333	1.8228	25.7333	2.0511		25.75	2.3196
																																25.75	1.8234	25.75	2.054		25.7667	2.3196
																																25.7667	1.8228	25.7667	2.0518		25.7833	2.3196
																																25.7833	1.8233	25.7833	2.0545		25.8	2.3204
																																25.8	1.8231	25.8	2.054		25.8167	2.3195
																																25.8167	1.8231	25.8167	2.0552		25.8333	2.3198
																																25.8333	1.8234	25.8333	2.0545		25.85	2.3191
																																25.85	1.823	25.85	2.0573		25.8667	2.3199
																																25.8667	1.8228	25.8667	2.0524		25.8833	2.3195
																																25.8833	1.823	25.8833	2.0522		25.9	2.3193
																																25.9	1.8234	25.9	2.0529		25.9167	2.3203
																																25.9167	1.8236	25.9167	2.0537		25.9333	2.319
																																25.9333	1.8227	25.9333	2.0532		25.95	2.3194
																																25.95	1.8237	25.95	2.0551		25.9667	2.3198
																																25.9667	1.8231	25.9667	2.0535		25.9833	2.3194
																																25.9833	1.823	25.9833	2.0545		26	2.3194
																																26	1.8227	26	2.054		26.0167	2.3188
																																26.0167	1.8229	26.0167	2.056		26.0333	2.3205
																																26.0333	1.8224	26.0333	2.0559		26.05	2.3201
																																26.05	1.8233	26.05	2.0529		26.0667	2.3206
																																26.0667	1.8232	26.0667	2.0526		26.0833	2.3202
																																26.0833	1.8228	26.0833	2.0547		26.1	2.3189
																																26.1	1.8231	26.1	2.0547		26.1167	2.3205
																																26.1167	1.8228	26.1167	2.052		26.1333	2.32
																																26.1333	1.8234	26.1333	2.0543		26.15	2.3196
																																26.15	1.8234	26.15	2.0547		26.1667	2.3198
																																26.1667	1.8232	26.1667	2.0522		26.1833	2.3203
																																26.1833	1.8232	26.1833	2.0541		26.2	2.3201
																																26.2	1.8229	26.2	2.0556		26.2167	2.3201
																																26.2167	1.823	26.2167	2.0556		26.2333	2.3186
																																26.2333	1.8228	26.2333	2.0535		26.25	2.3203
																																26.25	1.823	26.25	2.054		26.2667	2.3202
																																26.2667	1.8233	26.2667	2.0545		26.2833	2.3191
																																26.2833	1.8228	26.2833	2.0528		26.3	2.32
																																26.3	1.8232	26.3	2.0526		26.3167	2.3191
																																26.3167	1.8231	26.3167	2.0543		26.3333	2.3194
																																26.3333	1.8234	26.3333	2.054		26.35	2.3199
																																26.35	1.8227	26.35	2.0545		26.3667	2.3188
																																26.3667	1.8229	26.3667	2.0532		26.3833	2.3196
																																26.3833	1.8234	26.3833	2.0524		26.4	2.3192
																																26.4	1.8233	26.4	2.0524		26.4167	2.3189
																																26.4167	1.8227	26.4167	2.0528		26.4333	2.3199
																																26.4333	1.8228	26.4333	2.0543		26.45	2.3188
																																26.45	1.823	26.45	2.0537		26.4667	2.32
																																26.4667	1.8235	26.4667	2.0534		26.4833	2.3193
																																26.4833	1.8238	26.4833	2.0534		26.5	2.3196
																																26.5	1.8231	26.5	2.0538		26.5167	2.3197
																																26.5167	1.8236	26.5167	2.0531		26.5333	2.3198
																																26.5333	1.8229	26.5333	2.052		26.55	2.3204
																																26.55	1.8233	26.55	2.0509		26.5667	2.3198
																																26.5667	1.8228	26.5667	2.0534		26.5833	2.3201
																																26.5833	1.8229	26.5833	2.0534		26.6	2.3183
																																26.6	1.8235	26.6	2.0531		26.6167	2.3191
																																26.6167	1.8228	26.6167	2.0554		26.6333	2.319
																																26.6333	1.8231	26.6333	2.0534		26.65	2.3196
																																26.65	1.8232	26.65	2.0529		26.6667	2.3198
																																26.6667	1.8231	26.6667	2.0552		26.6833	2.3187
																																26.6833	1.8238	26.6833	2.0552		26.7	2.3197
																																26.7	1.823	26.7	2.0526		26.7167	2.3198
																																26.7167	1.8233	26.7167	2.0543		26.7333	2.3204
																																26.7333	1.8241	26.7333	2.0518		26.75	2.3189
																																26.75	1.8235	26.75	2.0535		26.7667	2.3198
																																26.7667	1.8231	26.7667	2.0528		26.7833	2.3195
																																26.7833	1.8238	26.7833	2.0532		26.8	2.3202
																																26.8	1.8233	26.8	2.0534		26.8167	2.3199
																																26.8167	1.8236	26.8167	2.0512		26.8333	2.3196
																																26.8333	1.8231	26.8333	2.0545		26.85	2.3205
																																26.85	1.8232	26.85	2.0543		26.8667	2.3201
																																26.8667	1.8234	26.8667	2.054		26.8833	2.3194
																																26.8833	1.8231	26.8833	2.0518		26.9	2.3199
																																26.9	1.8231	26.9	2.0541		26.9167	2.3198
																																26.9167	1.8232	26.9167	2.0547		26.9333	2.32
																																26.9333	1.8238	26.9333	2.0526		26.95	2.3196
																																26.95	1.8233	26.95	2.0512		26.9667	2.3187
																																26.9667	1.8232	26.9667	2.0522		26.9833	2.3192
																																26.9833	1.8227	26.9833	2.0509		27	2.3196
																																27	1.8234	27	2.0532		27.0167	2.3193
																																27.0167	1.8234	27.0167	2.052		27.0333	2.3199
																																27.0333	1.8231	27.0333	2.0517		27.05	2.3204
																																27.05	1.8231	27.05	2.0545		27.0667	2.3207
																																27.0667	1.8233	27.0667	2.0537		27.0833	2.3193
																																27.0833	1.8236	27.0833	2.0532		27.1	2.3199
																																27.1	1.823	27.1	2.0545		27.1167	2.3201
																																27.1167	1.8233	27.1167	2.0547		27.1333	2.3193
																																27.1333	1.8236	27.1333	2.0532		27.15	2.3196
																																27.15	1.8234	27.15	2.0538		27.1667	2.3199
																																27.1667	1.8231	27.1667	2.0535		27.1833	2.3194
																																27.1833	1.8236	27.1833	2.0511		27.2	2.3199
																																27.2	1.8233	27.2	2.0522		27.2167	2.3205
																																27.2167	1.8234	27.2167	2.0517		27.2333	2.3199
																																27.2333	1.8234	27.2333	2.0559		27.25	2.3202
																																27.25	1.8237	27.25	2.0532		27.2667	2.3204
																																27.2667	1.8237	27.2667	2.0503		27.2833	2.3195
																																27.2833	1.8237	27.2833	2.0528		27.3	2.3201
																																27.3	1.8234	27.3	2.0512		27.3167	2.3195
																																27.3167	1.8229	27.3167	2.0535		27.3333	2.3199
																																27.3333	1.8233	27.3333	2.0529		27.35	2.3192
																																27.35	1.8238	27.35	2.054		27.3667	2.3195
																																27.3667	1.824	27.3667	2.0534		27.3833	2.3192
																																27.3833	1.824	27.3833	2.0518		27.4	2.3202
																																27.4	1.8235	27.4	2.0526		27.4167	2.3198
																																27.4167	1.823	27.4167	2.0494		27.4333	2.3198
																																27.4333	1.8236	27.4333	2.0526		27.45	2.321
																																27.45	1.8236	27.45	2.0534		27.4667	2.321
																																27.4667	1.824	27.4667	2.0528		27.4833	2.3199
																																27.4833	1.8238	27.4833	2.0526		27.5	2.3196
																																27.5	1.8236	27.5	2.0549		27.5167	2.3195
																																27.5167	1.8234	27.5167	2.0538		27.5333	2.3206
																																27.5333	1.8232	27.5333	2.0522		27.55	2.3194
																																27.55	1.8235	27.55	2.0545		27.5667	2.3198
																																27.5667	1.8239	27.5667	2.0532		27.5833	2.32
																																27.5833	1.8236	27.5833	2.0526		27.6	2.32
																																27.6	1.824	27.6	2.0545		27.6167	2.3202
																																27.6167	1.8236	27.6167	2.0535		27.6333	2.3195
																																27.6333	1.8229	27.6333	2.0545		27.65	2.3195
																																27.65	1.8234	27.65	2.0505		27.6667	2.3203
																																27.6667	1.8236	27.6667	2.0507		27.6833	2.3207
																																27.6833	1.8234	27.6833	2.0531		27.7	2.3205
																																27.7	1.823	27.7	2.0537		27.7167	2.3192
																																27.7167	1.8234	27.7167	2.0524		27.7333	2.3195
																																27.7333	1.8238	27.7333	2.0522		27.75	2.3201
																																27.75	1.8239	27.75	2.0526		27.7667	2.3203
																																27.7667	1.8237	27.7667	2.0522		27.7833	2.3207
																																27.7833	1.8239	27.7833	2.0543		27.8	2.32
																																27.8	1.8231	27.8	2.0505		27.8167	2.3195
																																27.8167	1.8234	27.8167	2.0507		27.8333	2.3198
																																27.8333	1.8234	27.8333	2.0524		27.85	2.3213
																																27.85	1.8237	27.85	2.0524		27.8667	2.3198
																																27.8667	1.8232	27.8667	2.0564		27.8833	2.321
																																27.8833	1.8239	27.8833	2.0503		27.9	2.3205
																																27.9	1.824	27.9	2.0515		27.9167	2.3192
																																27.9167	1.8234	27.9167	2.0537		27.9333	2.3199
																																27.9333	1.8238	27.9333	2.0535		27.95	2.3201
																																27.95	1.8234	27.95	2.0541		27.9667	2.319
																																27.9667	1.824	27.9667	2.0532		27.9833	2.3201
																																27.9833	1.8238	27.9833	2.0505		28	2.3203
																																28	1.8234	28	2.0518		28.0167	2.3208
																																28.0167	1.8234	28.0167	2.052		28.0333	2.3198
																																28.0333	1.8233	28.0333	2.05		28.05	2.3194
																																28.05	1.8237	28.05	2.0515		28.0667	2.3195
																																28.0667	1.8233	28.0667	2.0541		28.0833	2.3202
																																28.0833	1.8241	28.0833	2.0509		28.1	2.3195
																																28.1	1.8235	28.1	2.052		28.1167	2.3192
																																28.1167	1.8242	28.1167	2.052		28.1333	2.32
																																28.1333	1.8241	28.1333	2.0529		28.15	2.3198
																																28.15	1.8232	28.15	2.0515		28.1667	2.3194
																																28.1667	1.8241	28.1667	2.0522		28.1833	2.3204
																																28.1833	1.8234	28.1833	2.052		28.2	2.3195
																																28.2	1.8233	28.2	2.0517		28.2167	2.3198
																																28.2167	1.8237	28.2167	2.05		28.2333	2.3199
																																28.2333	1.8243	28.2333	2.0501		28.25	2.3212
																																28.25	1.824	28.25	2.0532		28.2667	2.3206
																																28.2667	1.8233	28.2667	2.0526		28.2833	2.3208
																																28.2833	1.8238	28.2833	2.0531		28.3	2.3203
																																28.3	1.824	28.3	2.0517		28.3167	2.3195
																																28.3167	1.8241	28.3167	2.0512		28.3333	2.3202
																																28.3333	1.8238	28.3333	2.0526		28.35	2.32
																																28.35	1.8234	28.35	2.0515		28.3667	2.3204
																																28.3667	1.8238	28.3667	2.0489		28.3833	2.3201
																																28.3833	1.8238	28.3833	2.0512		28.4	2.3201
																																28.4	1.8237	28.4	2.0505		28.4167	2.3198
																																28.4167	1.824	28.4167	2.0517		28.4333	2.3196
																																28.4333	1.8238	28.4333	2.0505		28.45	2.3204
																																28.45	1.8234	28.45	2.0512		28.4667	2.3198
																																28.4667	1.8238	28.4667	2.0494		28.4833	2.321
																																28.4833	1.8234	28.4833	2.0512		28.5	2.32
																																28.5	1.8244	28.5	2.0537		28.5167	2.3205
																																28.5167	1.8239	28.5167	2.05		28.5333	2.3193
																																28.5333	1.8238	28.5333	2.0515		28.55	2.3202
																																28.55	1.8238	28.55	2.0517		28.5667	2.3202
																																28.5667	1.8244	28.5667	2.0505		28.5833	2.32
																																28.5833	1.8241	28.5833	2.0503		28.6	2.3195
																																28.6	1.8243	28.6	2.0518		28.6167	2.3203
																																28.6167	1.8238	28.6167	2.0511		28.6333	2.3191
																																28.6333	1.8234	28.6333	2.052		28.65	2.3198
																																28.65	1.824	28.65	2.0531		28.6667	2.321
																																28.6667	1.8238	28.6667	2.0512		28.6833	2.3199
																																28.6833	1.8238	28.6833	2.0517		28.7	2.3203
																																28.7	1.8239	28.7	2.0511		28.7167	2.3189
																																28.7167	1.8238	28.7167	2.0529		28.7333	2.3196
																																28.7333	1.8239	28.7333	2.0503		28.75	2.3202
																																28.75	1.8238	28.75	2.0538		28.7667	2.3192
																																28.7667	1.8233	28.7667	2.0497		28.7833	2.3205
																																28.7833	1.8231	28.7833	2.0509		28.8	2.3189
																																28.8	1.8242	28.8	2.0518		28.8167	2.3208
																																28.8167	1.8238	28.8167	2.0498		28.8333	2.3199
																																28.8333	1.8238	28.8333	2.049		28.85	2.3194
																																28.85	1.8237	28.85	2.05		28.8667	2.3207
																																28.8667	1.8233	28.8667	2.0538		28.8833	2.3196
																																28.8833	1.8238	28.8833	2.05		28.9	2.3198
																																28.9	1.8237	28.9	2.0515		28.9167	2.3204
																																28.9167	1.8241	28.9167	2.0503		28.9333	2.3196
																																28.9333	1.8241	28.9333	2.0529		28.95	2.3198
																																28.95	1.8241	28.95	2.0497		28.9667	2.3203
																																28.9667	1.8237	28.9667	2.05		28.9833	2.3194
																																28.9833	1.8233	28.9833	2.0509		29	2.3193
																																29	1.8237	29	2.0501		29.0167	2.3196
																																29.0167	1.824	29.0167	2.0495		29.0333	2.3195
																																29.0333	1.8234	29.0333	2.0507		29.05	2.3205
																																29.05	1.8243	29.05	2.052		29.0667	2.3195
																																29.0667	1.8238	29.0667	2.052		29.0833	2.3199
																																29.0833	1.8237	29.0833	2.052		29.1	2.321
																																29.1	1.8238	29.1	2.0501		29.1167	2.3201
																																29.1167	1.824	29.1167	2.0492		29.1333	2.32
																																29.1333	1.8236	29.1333	2.0489		29.15	2.3198
																																29.15	1.8235	29.15	2.0507		29.1667	2.3197
																																29.1667	1.8241	29.1667	2.0534		29.1833	2.3208
																																29.1833	1.8236	29.1833	2.05		29.2	2.3202
																																29.2	1.8239	29.2	2.0511		29.2167	2.3199
																																29.2167	1.8234	29.2167	2.0524		29.2333	2.3199
																																29.2333	1.8236	29.2333	2.0489		29.25	2.3197
																																29.25	1.8239	29.25	2.0492		29.2667	2.3201
																																29.2667	1.8239	29.2667	2.0512		29.2833	2.32
																																29.2833	1.8231	29.2833	2.0503		29.3	2.3206
																																29.3	1.8242	29.3	2.0529		29.3167	2.3195
																																29.3167	1.8235	29.3167	2.0509		29.3333	2.3194
																																29.3333	1.8243	29.3333	2.0511		29.35	2.3198
																																29.35	1.8238	29.35	2.0538		29.3667	2.3203
																																29.3667	1.824	29.3667	2.0494		29.3833	2.3199
																																29.3833	1.8237	29.3833	2.0529		29.4	2.3201
																																29.4	1.823	29.4	2.0529		29.4167	2.3192
																																29.4167	1.8239	29.4167	2.0528		29.4333	2.319
																																29.4333	1.8241	29.4333	2.0507		29.45	2.3202
																																29.45	1.8236	29.45	2.054		29.4667	2.3196
																																29.4667	1.8238	29.4667	2.0486		29.4833	2.3195
																																29.4833	1.8238	29.4833	2.0494		29.5	2.3201
																																29.5	1.8244	29.5	2.0484		29.5167	2.3201
																																29.5167	1.824	29.5167	2.0511		29.5333	2.3204
																																29.5333	1.8242	29.5333	2.0507		29.55	2.3205
																																29.55	1.8234	29.55	2.0497		29.5667	2.3194
																																29.5667	1.8235	29.5667	2.0517		29.5833	2.3202
																																29.5833	1.8243	29.5833	2.0498		29.6	2.3206
																																29.6	1.8241	29.6	2.0531		29.6167	2.3205
																																29.6167	1.8236	29.6167	2.0509		29.6333	2.3201
																																29.6333	1.8239	29.6333	2.0512		29.65	2.3202
																																29.65	1.8241	29.65	2.0503		29.6667	2.3194
																																29.6667	1.8246	29.6667	2.0486		29.6833	2.32
																																29.6833	1.8241	29.6833	2.0512		29.7	2.3193
																																29.7	1.8237	29.7	2.0484		29.7167	2.3199
																																29.7167	1.8239	29.7167	2.048		29.7333	2.3203
																																29.7333	1.8242	29.7333	2.0501		29.75	2.3202
																																29.75	1.8248	29.75	2.0509		29.7667	2.3203
																																29.7667	1.8249	29.7667	2.054		29.7833	2.3198
																																29.7833	1.8239	29.7833	2.052		29.8	2.32
																																29.8	1.8237	29.8	2.0486		29.8167	2.3198
																																29.8167	1.8239	29.8167	2.05		29.8333	2.3212
																																29.8333	1.8246	29.8333	2.0497		29.85	2.3201
																																29.85	1.8241	29.85	2.0518		29.8667	2.3198
																																29.8667	1.8244	29.8667	2.0518		29.8833	2.3201
																																29.8833	1.8241	29.8833	2.0498		29.9	2.3201
																																29.9	1.8243	29.9	2.05		29.9167	2.3198
																																29.9167	1.8239	29.9167	2.0494		29.9333	2.3193
																																29.9333	1.8238	29.9333	2.054		29.95	2.3196
																																29.95	1.8232	29.95	2.0529		29.9667	2.3206
																																29.9667	1.824	29.9667	2.0492		29.9833	2.3194
																																29.9833	1.8236	29.9833	2.0505		30	2.3202
																																30	1.8242	30	2.0518		30.0167	2.3199
																																30.0167	1.8241	30.0167	2.0503		30.0333	2.3201
																																30.0333	1.8241	30.0333	2.0501		30.05	2.3198
																																30.05	1.8233	30.05	2.0476		30.0667	2.3193
																																30.0667	1.8241	30.0667	2.0489		30.0833	2.3196
																																30.0833	1.8236	30.0833	2.049		30.1	2.3201
																																30.1	1.8241	30.1	2.0503		30.1167	2.3188
																																30.1167	1.8247	30.1167	2.0489		30.1333	2.3205
																																30.1333	1.8244	30.1333	2.0472		30.15	2.3197
																																30.15	1.8242	30.15	2.05		30.1667	2.3197
																																30.1667	1.8241	30.1667	2.0492		30.1833	2.3198
																																30.1833	1.8239	30.1833	2.0497		30.2	2.3207
																																30.2	1.8238	30.2	2.047		30.2167	2.3203
																																30.2167	1.8239	30.2167	2.0498		30.2333	2.32
																																30.2333	1.8244	30.2333	2.0503		30.25	2.3195
																																30.25	1.8244	30.25	2.0486		30.2667	2.3195
																																30.2667	1.8243	30.2667	2.0503		30.2833	2.3206
																																30.2833	1.8241	30.2833	2.05		30.3	2.32
																																30.3	1.8243	30.3	2.0501		30.3167	2.3194
																																30.3167	1.8241	30.3167	2.0489		30.3333	2.3201
																																30.3333	1.8241	30.3333	2.0486		30.35	2.3205
																																30.35	1.8244	30.35	2.0469		30.3667	2.3198
																																30.3667	1.824	30.3667	2.0478		30.3833	2.3203
																																30.3833	1.8238	30.3833	2.0505		30.4	2.3202
																																30.4	1.824	30.4	2.0498		30.4167	2.3204
																																30.4167	1.8248	30.4167	2.0489		30.4333	2.3201
																																30.4333	1.824	30.4333	2.0494		30.45	2.3204
																																30.45	1.8234	30.45	2.0498		30.4667	2.3194
																																30.4667	1.8244	30.4667	2.0494		30.4833	2.3194
																																30.4833	1.8249	30.4833	2.0511		30.5	2.3198
																																30.5	1.8238	30.5	2.048		30.5167	2.3203
																																30.5167	1.8239	30.5167	2.0511		30.5333	2.3202
																																30.5333	1.8242	30.5333	2.0489		30.55	2.32
																																30.55	1.8241	30.55	2.052		30.5667	2.3196
																																30.5667	1.8243	30.5667	2.0497		30.5833	2.3202
																																30.5833	1.8246	30.5833	2.0478		30.6	2.3203
																																30.6	1.8244	30.6	2.0489		30.6167	2.3206
																																30.6167	1.8242	30.6167	2.0492		30.6333	2.3208
																																30.6333	1.8239	30.6333	2.0507		30.65	2.3197
																																30.65	1.8242	30.65	2.0475		30.6667	2.3199
																																30.6667	1.8243	30.6667	2.0475		30.6833	2.3198
																																30.6833	1.8244	30.6833	2.0497		30.7	2.32
																																30.7	1.8246	30.7	2.049		30.7167	2.3203
																																30.7167	1.8241	30.7167	2.0489		30.7333	2.3193
																																30.7333	1.824	30.7333	2.0518		30.75	2.3201
																																30.75	1.8241	30.75	2.048		30.7667	2.3197
																																30.7667	1.8241	30.7667	2.0498		30.7833	2.3203
																																30.7833	1.8244	30.7833	2.048		30.8	2.32
																																30.8	1.8237	30.8	2.0509		30.8167	2.3201
																																30.8167	1.8239	30.8167	2.0492		30.8333	2.3192
																																30.8333	1.8248	30.8333	2.048		30.85	2.3195
																																30.85	1.8241	30.85	2.0495		30.8667	2.3205
																																30.8667	1.8235	30.8667	2.0512		30.8833	2.3198
																																30.8833	1.8249	30.8833	2.0494		30.9	2.3197
																																30.9	1.8237	30.9	2.0503		30.9167	2.3195
																																30.9167	1.8246	30.9167	2.0503		30.9333	2.3205
																																30.9333	1.8241	30.9333	2.0463		30.95	2.321
																																30.95	1.8243	30.95	2.0501		30.9667	2.3196
																																30.9667	1.8244	30.9667	2.0489		30.9833	2.3205
																																30.9833	1.8248	30.9833	2.0482		31	2.3212
																																31	1.8241	31	2.0501		31.0167	2.3194
																																31.0167	1.8244	31.0167	2.0478		31.0333	2.3206
																																31.0333	1.8238	31.0333	2.0489		31.05	2.3203
																																31.05	1.8242	31.05	2.0486		31.0667	2.3204
																																31.0667	1.8233	31.0667	2.049		31.0833	2.3199
																																31.0833	1.8244	31.0833	2.0505		31.1	2.3198
																																31.1	1.824	31.1	2.0518		31.1167	2.3203
																																31.1167	1.824	31.1167	2.048		31.1333	2.3202
																																31.1333	1.8242	31.1333	2.048		31.15	2.3199
																																31.15	1.8244	31.15	2.048		31.1667	2.3201
																																31.1667	1.8241	31.1667	2.0497		31.1833	2.3195
																																31.1833	1.8239	31.1833	2.049		31.2	2.3197
																																31.2	1.8241	31.2	2.0482		31.2167	2.3202
																																31.2167	1.8248	31.2167	2.0505		31.2333	2.32
																																31.2333	1.8246	31.2333	2.05		31.25	2.3196
																																31.25	1.8241	31.25	2.0494		31.2667	2.3205
																																31.2667	1.824	31.2667	2.0482		31.2833	2.3206
																																31.2833	1.8237	31.2833	2.0495		31.3	2.3201
																																31.3	1.8241	31.3	2.048		31.3167	2.3199
																																31.3167	1.8244	31.3167	2.0475		31.3333	2.3196
																																31.3333	1.8242	31.3333	2.0484		31.35	2.3212
																																31.35	1.8243	31.35	2.048		31.3667	2.3196
																																31.3667	1.8244	31.3667	2.0497		31.3833	2.3199
																																31.3833	1.8242	31.3833	2.0475		31.4	2.3199
																																31.4	1.8244	31.4	2.0484		31.4167	2.3205
																																31.4167	1.8244	31.4167	2.048		31.4333	2.3196
																																31.4333	1.8249	31.4333	2.05		31.45	2.3204
																																31.45	1.8246	31.45	2.0492		31.4667	2.3195
																																31.4667	1.8242	31.4667	2.0478		31.4833	2.3204
																																31.4833	1.824	31.4833	2.0476		31.5	2.3208
																																31.5	1.8241	31.5	2.048		31.5167	2.3193
																																31.5167	1.8248	31.5167	2.0476		31.5333	2.3198
																																31.5333	1.8249	31.5333	2.048		31.55	2.3196
																																31.55	1.8244	31.55	2.0486		31.5667	2.3198
																																31.5667	1.824	31.5667	2.05		31.5833	2.3203
																																31.5833	1.8237	31.5833	2.049		31.6	2.3198
																																31.6	1.8244	31.6	2.0489		31.6167	2.3204
																																31.6167	1.8248	31.6167	2.0476		31.6333	2.321
																																31.6333	1.8247	31.6333	2.0497		31.65	2.3204
																																31.65	1.8248	31.65	2.0495		31.6667	2.3199
																																31.6667	1.824	31.6667	2.0456		31.6833	2.3202
																																31.6833	1.8243	31.6833	2.0484		31.7	2.3208
																																31.7	1.824	31.7	2.0469		31.7167	2.3195
																																31.7167	1.8244	31.7167	2.0495		31.7333	2.32
																																31.7333	1.8244	31.7333	2.047		31.75	2.3207
																																31.75	1.8243	31.75	2.0476		31.7667	2.3199
																																31.7667	1.824	31.7667	2.0497		31.7833	2.3205
																																31.7833	1.8238	31.7833	2.0501		31.8	2.3203
																																31.8	1.8243	31.8	2.0486		31.8167	2.3198
																																31.8167	1.8244	31.8167	2.048		31.8333	2.3203
																																31.8333	1.8242	31.8333	2.0475		31.85	2.3203
																																31.85	1.8246	31.85	2.0482		31.8667	2.3203
																																31.8667	1.8244	31.8667	2.0503		31.8833	2.3201
																																31.8833	1.8241	31.8833	2.048		31.9	2.3204
																																31.9	1.8241	31.9	2.0501		31.9167	2.3206
																																31.9167	1.824	31.9167	2.0492		31.9333	2.3201
																																31.9333	1.8246	31.9333	2.0482		31.95	2.3203
																																31.95	1.8242	31.95	2.0473		31.9667	2.3198
																																31.9667	1.8244	31.9667	2.0498		31.9833	2.3198
																																31.9833	1.8246	31.9833	2.0486		32	2.3199
																																32	1.8244	32	2.048		32.0167	2.3206
																																32.0167	1.8247	32.0167	2.0478		32.0333	2.3199
																																32.0333	1.8251	32.0333	2.0486		32.05	2.3206
																																32.05	1.8243	32.05	2.0486		32.0667	2.32
																																32.0667	1.8249	32.0667	2.0473		32.0833	2.3201
																																32.0833	1.8248	32.0833	2.0475		32.1	2.3196
																																32.1	1.8243	32.1	2.048		32.1167	2.3193
																																32.1167	1.8238	32.1167	2.0463		32.1333	2.3199
																																32.1333	1.8246	32.1333	2.0507		32.15	2.3198
																																32.15	1.8249	32.15	2.0498		32.1667	2.321
																																32.1667	1.824	32.1667	2.0459		32.1833	2.3212
																																32.1833	1.824	32.1833	2.05		32.2	2.3201
																																32.2	1.8247	32.2	2.0503		32.2167	2.3205
																																32.2167	1.8238	32.2167	2.05		32.2333	2.3203
																																32.2333	1.8242	32.2333	2.0509		32.25	2.3207
																																32.25	1.8244	32.25	2.0507		32.2667	2.3208
																																32.2667	1.8243	32.2667	2.0507		32.2833	2.3202
																																32.2833	1.825	32.2833	2.0494		32.3	2.3208
																																32.3	1.8243	32.3	2.0475		32.3167	2.3203
																																32.3167	1.824	32.3167	2.048		32.3333	2.3203
																																32.3333	1.8238	32.3333	2.0459		32.35	2.3206
																																32.35	1.8244	32.35	2.049		32.3667	2.321
																																32.3667	1.8246	32.3667	2.0476		32.3833	2.3203
																																32.3833	1.8249	32.3833	2.0501		32.4	2.3203
																																32.4	1.8241	32.4	2.048		32.4167	2.3206
																																32.4167	1.8241	32.4167	2.0475		32.4333	2.3203
																																32.4333	1.8244	32.4333	2.0492		32.45	2.3199
																																32.45	1.8243	32.45	2.0486		32.4667	2.32
																																32.4667	1.8244	32.4667	2.0498		32.4833	2.3199
																																32.4833	1.8244	32.4833	2.0459		32.5	2.3199
																																32.5	1.8246	32.5	2.0478		32.5167	2.3199
																																32.5167	1.8243	32.5167	2.0497		32.5333	2.3202
																																32.5333	1.8246	32.5333	2.0458		32.55	2.3203
																																32.55	1.8248	32.55	2.0459		32.5667	2.3204
																																32.5667	1.8242	32.5667	2.0469		32.5833	2.3205
																																32.5833	1.8247	32.5833	2.0476		32.6	2.3191
																																32.6	1.8246	32.6	2.048		32.6167	2.3199
																																32.6167	1.8244	32.6167	2.048		32.6333	2.3198
																																32.6333	1.8242	32.6333	2.0501		32.65	2.3206
																																32.65	1.8246	32.65	2.0478		32.6667	2.3199
																																32.6667	1.8248	32.6667	2.047		32.6833	2.3206
																																32.6833	1.8249	32.6833	2.0452		32.7	2.3197
																																32.7	1.8242	32.7	2.0459		32.7167	2.3199
																																32.7167	1.8247	32.7167	2.0452		32.7333	2.3194
																																32.7333	1.8246	32.7333	2.0444		32.75	2.32
																																32.75	1.8251	32.75	2.0459		32.7667	2.3198
																																32.7667	1.8244	32.7667	2.0486		32.7833	2.3195
																																32.7833	1.8244	32.7833	2.0452		32.8	2.3203
																																32.8	1.8244	32.8	2.0476		32.8167	2.3198
																																32.8167	1.8246	32.8167	2.048		32.8333	2.3198
																																32.8333	1.8246	32.8333	2.0463		32.85	2.3207
																																32.85	1.8243	32.85	2.0455		32.8667	2.3201
																																32.8667	1.8247	32.8667	2.0501		32.8833	2.3208
																																32.8833	1.8241	32.8833	2.0476		32.9	2.3194
																																32.9	1.8246	32.9	2.0505		32.9167	2.32
																																32.9167	1.8247	32.9167	2.0449		32.9333	2.3202
																																32.9333	1.8241	32.9333	2.047		32.95	2.3214
																																32.95	1.8247	32.95	2.0456		32.9667	2.3196
																																32.9667	1.8244	32.9667	2.0486		32.9833	2.3205
																																32.9833	1.8244	32.9833	2.0486		33	2.3199
																																33	1.8246	33	2.0478		33.0167	2.3198
																																33.0167	1.8247	33.0167	2.0446		33.0333	2.3202
																																33.0333	1.8249	33.0333	2.0439		33.05	2.3205
																																33.05	1.8254	33.05	2.049		33.0667	2.3201
																																33.0667	1.8247	33.0667	2.0459		33.0833	2.3197
																																33.0833	1.8241	33.0833	2.048		33.1	2.3197
																																33.1	1.8248	33.1	2.048		33.1167	2.3201
																																33.1167	1.824	33.1167	2.0473		33.1333	2.3195
																																33.1333	1.8251	33.1333	2.045		33.15	2.3202
																																33.15	1.8242	33.15	2.0458		33.1667	2.3202
																																33.1667	1.8249	33.1667	2.0452		33.1833	2.3198
																																33.1833	1.8243	33.1833	2.0463		33.2	2.3198
																																33.2	1.8248	33.2	2.0476		33.2167	2.3195
																																33.2167	1.8252	33.2167	2.045		33.2333	2.32
																																33.2333	1.8246	33.2333	2.0438		33.25	2.3196
																																33.25	1.8246	33.25	2.0467		33.2667	2.3194
																																33.2667	1.8251	33.2667	2.0458		33.2833	2.3201
																																33.2833	1.8243	33.2833	2.0446		33.3	2.3194
[truncated: 301,099+ more rows]

## Sheet: Figure 2
Figure 2a																									Figure 2b
ocp		1.25		1.3		1.35		1.4		1.45		1.5		1.55		1.6		1.65		1.7		1.75			ocp		1.25		1.3		1.35		1.4		1.45		1.5		1.55		1.6		1.65		1.7		1.75
Raman shift (cm−1)	Intensity (a.u)	Raman shift (cm−1)	Intensity (a.u)	Raman shift (cm−1)	Intensity (a.u)	Raman shift (cm−1)	Intensity (a.u)	Raman shift (cm−1)	Intensity (a.u)	Raman shift (cm−1)	Intensity (a.u)	Raman shift (cm−1)	Intensity (a.u)	Raman shift (cm−1)	Intensity (a.u)	Raman shift (cm−1)	Intensity (a.u)	Raman shift (cm−1)	Intensity (a.u)	Raman shift (cm−1)	Intensity (a.u)	Raman shift (cm−1)	Intensity (a.u)		Raman shift (cm−1)	Intensity (a.u)	Raman shift (cm−1)	Intensity (a.u)	Raman shift (cm−1)	Intensity (a.u)	Raman shift (cm−1)	Intensity (a.u)	Raman shift (cm−1)	Intensity (a.u)	Raman shift (cm−1)	Intensity (a.u)	Raman shift (cm−1)	Intensity (a.u)	Raman shift (cm−1)	Intensity (a.u)	Raman shift (cm−1)	Intensity (a.u)	Raman shift (cm−1)	Intensity (a.u)	Raman shift (cm−1)	Intensity (a.u)	Raman shift (cm−1)	Intensity (a.u)
200.765	456.938	200.765	414.094	200.765	466.157	200.765	506.106	200.765	575.539	200.765	536.722	200.765	499.855	200.765	434.872	200.765	296.09	200.765	323.106	374.893	200.765	200.765	619.827		200.765	260.528	200.765	296.173	200.765	497.522	200.765	462.823	200.765	266.491	200.765	355.963	200.765	414.798	200.765	443.818	200.765	335.478	200.765	462.162	200.765	685.112	200.765	909.352
201.882	456.498	201.882	412.809	201.882	466.899	201.882	504.533	201.882	575.221	201.882	536.178	201.882	498.432	201.882	431.466	201.882	295.806	201.882	320.563	377.184	201.882	201.882	620.415		201.882	258.062	201.882	294.464	201.882	497.845	201.882	458.804	201.882	262.753	201.882	352.574	201.882	409.381	201.882	440.423	201.882	331.395	201.882	459.023	201.882	682.822	201.882	910.182
202.998	456.706	202.998	411.456	202.998	468.857	202.998	502.248	202.998	574.546	202.998	534.574	202.998	496.609	202.998	427.434	202.998	295.877	202.998	317.921	378.892	202.998	202.998	622.452		202.998	253.836	202.998	292.629	202.998	496.816	202.998	454.834	202.998	258.816	202.998	349.809	202.998	406.293	202.998	437.028	202.998	329.427	202.998	455.707	202.998	680.884	202.998	910.889
204.116	456.437	204.116	408.91	204.116	470.67	204.116	500.094	204.116	573.512	204.116	529.136	204.116	495.882	204.116	421.463	204.116	296.291	204.116	316.531	379.92	204.116	204.116	625.995		204.116	252.156	204.116	289.044	204.116	496.268	204.116	451.07	204.116	255.192	204.116	347.622	204.116	405.795	204.116	434.141	204.116	328.17	204.116	452.236	204.116	678.603	204.116	911.836
205.231	456.177	205.231	407.562	205.231	470.806	205.231	498.419	205.231	572.593	205.231	522.909	205.231	495.128	205.231	412.834	205.231	296.01	205.231	315.64	379.886	205.231	205.231	626.106		205.231	250.339	205.231	285.336	205.231	495.276	205.231	448.094	205.231	252.257	205.231	346.234	205.231	407.102	205.231	432.748	205.231	326.291	205.231	449.678	205.231	676.029	205.231	911.101
206.347	454.653	206.347	406.957	206.347	470.17	206.347	498.111	206.347	570.615	206.347	523.841	206.347	493.766	206.347	406.16	206.347	295.886	206.347	315.533	378.245	206.347	206.347	624.393		206.347	249.581	206.347	281.297	206.347	493.492	206.347	444.334	206.347	249.401	206.347	344.568	206.347	407.275	206.347	430.715	206.347	324.111	206.347	448.67	206.347	673.248	206.347	908.688
207.465	451.627	207.465	406.345	207.465	466.985	207.465	498.303	207.465	566.193	207.465	523.488	207.465	492.04	207.465	402.308	207.465	294.964	207.465	314.613	377.764	207.465	207.465	620.702		207.465	247.943	207.465	277.578	207.465	485.205	207.465	440.862	207.465	248.181	207.465	344.028	207.465	407.035	207.465	428.205	207.465	323.38	207.465	448.453	207.465	670.305	207.465	904.591
208.58	451.936	208.58	405.682	208.58	461.272	208.58	498.792	208.58	562.1	208.58	523.933	208.58	490.741	208.58	399.744	208.58	293.279	208.58	313.904	376.955	208.58	208.58	615.164		208.58	245.699	208.58	276.07	208.58	482.249	208.58	436.859	208.58	248.051	208.58	343.264	208.58	405.61	208.58	425.64	208.58	323.91	208.58	449.612	208.58	667.782	208.58	899.049
209.697	453.835	209.697	404.633	209.697	456.877	209.697	499.637	209.697	558.799	209.697	521.449	209.697	490.602	209.697	397.587	209.697	291.824	209.697	313.204	376.991	209.697	209.697	606.951		209.697	243.747	209.697	275.037	209.697	481.363	209.697	437.809	209.697	250.402	209.697	342.262	209.697	403.27	209.697	423.277	209.697	323.785	209.697	449.371	209.697	665.129	209.697	893.077
210.813	459.495	210.813	403.212	210.813	453.637	210.813	501.976	210.813	555.891	210.813	518.466	210.813	489.528	210.813	395.954	210.813	290.919	210.813	313.304	377.972	210.813	210.813	601.018		210.813	241.485	210.813	273.296	210.813	479.863	210.813	436.544	210.813	253.259	210.813	340.478	210.813	400.85	210.813	421.303	210.813	321.29	210.813	449.426	210.813	660.434	210.813	889.19
211.928	460.846	211.928	402.013	211.928	452.905	211.928	502.987	211.928	553.369	211.928	515.563	211.928	489.146	211.928	394.355	211.928	290.575	211.928	316.699	379.604	211.928	211.928	596.515		211.928	240.238	211.928	271.755	211.928	477.245	211.928	432.915	211.928	254.512	211.928	338.26	211.928	398.914	211.928	419.502	211.928	329.941	211.928	449.639	211.928	660.616	211.928	886.356
213.044	462.827	213.044	397.478	213.044	453.269	213.044	507.275	213.044	551.154	213.044	511.171	213.044	487.89	213.044	392.199	213.044	289.868	213.044	319.168	379.56	213.044	213.044	595.212		213.044	239.339	213.044	269.884	213.044	474.351	213.044	425.798	213.044	254.455	213.044	336.194	213.044	397.467	213.044	417.937	213.044	329.496	213.044	449.753	213.044	664.598	213.044	882.45
214.159	461.024	214.159	401.627	214.159	455.246	214.159	503.061	214.159	549.18	214.159	512.474	214.159	485.994	214.159	389.932	214.159	290.176	214.159	319.916	378.602	214.159	214.159	595.848		214.159	238.943	214.159	268.402	214.159	471.298	214.159	419.658	214.159	253.389	214.159	334.659	214.159	397.974	214.159	415.435	214.159	327.766	214.159	448.606	214.159	672.663	214.159	876.083
215.274	458.411	215.274	406.14	215.274	457.007	215.274	495.257	215.274	547.878	215.274	514.146	215.274	484.86	215.274	389.513	215.274	291.437	215.274	316.775	376.46	215.274	215.274	598.734		215.274	238.861	215.274	267.18	215.274	468.04	215.274	416.949	215.274	248.91	215.274	333.562	215.274	398.609	215.274	413.264	215.274	325.461	215.274	447.065	215.274	678.991	215.274	871.41
216.39	453.226	216.39	405.235	216.39	456.822	216.39	487.995	216.39	547.155	216.39	518.996	216.39	484.353	216.39	390.512	216.39	290.361	216.39	314.64	373.482	216.39	216.39	599.287		216.39	238.383	216.39	266.292	216.39	465.753	216.39	416.517	216.39	244.013	216.39	332.766	216.39	399.584	216.39	411.193	216.39	322.79	216.39	445.271	216.39	679.262	216.39	865.214
217.505	454.576	217.505	396.099	217.505	455.687	217.505	484.728	217.505	552.146	217.505	520.991	217.505	485.434	217.505	391.424	217.505	292.414	217.505	313.469	369.586	217.505	217.505	597.982		217.505	239.256	217.505	265.534	217.505	463.612	217.505	416.5	217.505	239.101	217.505	332.773	217.505	398.298	217.505	409.33	217.505	319.664	217.505	444.051	217.505	677.77	217.505	865.35
218.619	456.075	218.619	388.653	218.619	452.418	218.619	485.375	218.619	554.735	218.619	525.671	218.619	487.961	218.619	389.103	218.619	292.035	218.619	313.133	368.077	218.619	218.619	594.92		218.619	238.683	218.619	264.721	218.619	461.447	218.619	416.579	218.619	232.371	218.619	332.499	218.619	395.839	218.619	408.225	218.619	317.517	218.619	443.52	218.619	674.581	218.619	871.427
219.735	457.989	219.735	386.09	219.735	449.262	219.735	487.129	219.735	553.136	219.735	523.525	219.735	487.486	219.735	386.164	219.735	289.239	219.735	313.669	367.552	219.735	219.735	590.442		219.735	238.213	219.735	264.143	219.735	458.258	219.735	416.152	219.735	229.668	219.735	331.187	219.735	391.011	219.735	406.915	219.735	315.613	219.735	444.598	219.735	669.334	219.735	877.042
220.849	454.083	220.849	387.646	220.849	446.354	220.849	488.025	220.849	546.722	220.849	518.63	220.849	485.627	220.849	383.6	220.849	285.817	220.849	314.32	368.027	220.849	220.849	582.797		220.849	236.952	220.849	264.256	220.849	460.508	220.849	414.333	220.849	227.215	220.849	330.336	220.849	385.666	220.849	406.344	220.849	312.507	220.849	445.28	220.849	662.044	220.849	881.156
221.963	453.248	221.963	389.349	221.963	443.303	221.963	490.033	221.963	541.194	221.963	511.237	221.963	483.637	221.963	381.127	221.963	282.842	221.963	314.406	368.443	221.963	221.963	575.693		221.963	235.153	221.963	264.188	221.963	464.523	221.963	410.693	221.963	227.135	221.963	329.975	221.963	381.813	221.963	406.849	221.963	306.899	221.963	443.574	221.963	655.676	221.963	883.74
223.078	449.363	223.078	390.82	223.078	445.101	223.078	492.821	223.078	539.13	223.078	509.141	223.078	481.273	223.078	378.621	223.078	279.166	223.078	315.077	369.163	223.078	223.078	571.835		223.078	232.05	223.078	262.997	223.078	464.776	223.078	405.758	223.078	227.755	223.078	330.71	223.078	378.835	223.078	405.483	223.078	306.18	223.078	440.176	223.078	652.028	223.078	882.728
224.192	451.35	224.192	391.935	224.192	448.132	224.192	494.913	224.192	543.864	224.192	508.364	224.192	481.18	224.192	376.672	224.192	276.422	224.192	315.35	369.48	224.192	224.192	571.773		224.192	228.971	224.192	261.19	224.192	463.843	224.192	400.534	224.192	228.79	224.192	331.212	224.192	377.112	224.192	397.101	224.192	305.96	224.192	436.62	224.192	650.92	224.192	877.935
225.305	459.12	225.305	392.581	225.305	451.024	225.305	495.404	225.305	545.301	225.305	509.647	225.305	481.008	225.305	375.051	225.305	275.785	225.305	315.044	369.272	225.305	225.305	570.995		225.305	226.677	225.305	259.52	225.305	461.55	225.305	397.991	225.305	230.446	225.305	331.179	225.305	375.651	225.305	397.166	225.305	307.544	225.305	433.064	225.305	654.084	225.305	871.588
226.419	460.211	226.419	392.478	226.419	453.321	226.419	495.088	226.419	546.54	226.419	512.252	226.419	480.552	226.419	374.435	226.419	275.466	226.419	314.319	368.504	226.419	226.419	570.592		226.419	224.287	226.419	257.942	226.419	458.233	226.419	396.264	226.419	231.935	226.419	330.206	226.419	374.955	226.419	399.33	226.419	308.74	226.419	428.746	226.419	657.436	226.419	866.417
227.534	449.935	227.534	391.848	227.534	453.504	227.534	494.042	227.534	545.411	227.534	512.68	227.534	480.153	227.534	373.58	227.534	274.43	227.534	313.69	366.302	227.534	227.534	573.25		227.534	223.198	227.534	256.345	227.534	454.487	227.534	401.805	227.534	233.166	227.534	327.941	227.534	380.464	227.534	397.71	227.534	308.742	227.534	436.572	227.534	659.168	227.534	862.637
228.647	447.452	228.647	390.688	228.647	453.083	228.647	490.455	228.647	545.174	228.647	511.466	228.647	481.027	228.647	372.622	228.647	277.405	228.647	313.048	364.592	228.647	228.647	577.935		228.647	222.749	228.647	255.445	228.647	449.624	228.647	403.076	228.647	233.407	228.647	324.908	228.647	378.894	228.647	395.325	228.647	308.147	228.647	440.34	228.647	659.598	228.647	861.168
229.76	447.193	229.76	389.095	229.76	452.889	229.76	489.205	229.76	544.703	229.76	510.256	229.76	477.908	229.76	371.348	229.76	280.349	229.76	312.843	364.061	229.76	229.76	581.299		229.76	222.644	229.76	254.883	229.76	444.176	229.76	403.608	229.76	232.951	229.76	320.661	229.76	377.469	229.76	391.561	229.76	307.055	229.76	438.116	229.76	658.806	229.76	861.037
230.874	447.889	230.874	388.361	230.874	453.809	230.874	487.734	230.874	544.417	230.874	509.136	230.874	479.253	230.874	369.977	230.874	282.66	230.874	312.936	363.173	230.874	230.874	582.883		230.874	222.789	230.874	255.9	230.874	438.497	230.874	404.51	230.874	231.13	230.874	316.646	230.874	376.182	230.874	386.94	230.874	305.656	230.874	435.95	230.874	657.154	230.874	861.897
231.987	450.866	231.987	389.04	231.987	455.016	231.987	487.281	231.987	543	231.987	508.744	231.987	481.063	231.987	368.726	231.987	284.127	231.987	312.532	361.645	231.987	231.987	575.723		231.987	223.323	231.987	256.638	231.987	434.618	231.987	404.128	231.987	228.68	231.987	315.712	231.987	371.095	231.987	386.133	231.987	304.225	231.987	431.508	231.987	655.151	231.987	862.936
233.099	453.61	233.099	389.294	233.099	456.623	233.099	489.309	233.099	544.454	233.099	508.49	233.099	483.47	233.099	367.747	233.099	285.022	233.099	312.016	360.044	233.099	233.099	570.303		233.099	223.962	233.099	256.717	233.099	434.302	233.099	401.303	233.099	227.256	233.099	315.35	233.099	355.756	233.099	385.942	233.099	302.895	233.099	428.4	233.099	653.077	233.099	863.9
234.214	456.341	234.214	390.188	234.214	457.914	234.214	493.346	234.214	546.041	234.214	508.411	234.214	487.053	234.214	366.545	234.214	285.882	234.214	310.764	359.767	234.214	234.214	565.616		234.214	222.604	234.214	255.775	234.214	436.024	234.214	395.302	234.214	226.547	234.214	315.944	234.214	360.822	234.214	385.009	234.214	302.51	234.214	426.785	234.214	650.77	234.214	851.308
235.326	458.672	235.326	390.029	235.326	458.876	235.326	495.387	235.326	547.747	235.326	508.597	235.326	493.798	235.326	364.883	235.326	282.914	235.326	307.78	360.546	235.326	235.326	561.813		235.326	221.718	235.326	254.628	235.326	437.918	235.326	389.511	235.326	226.676	235.326	317.483	235.326	361.553	235.326	383.738	235.326	302.183	235.326	425.009	235.326	648.255	235.326	843.516
236.438	460.917	236.438	389.202	236.438	459.816	236.438	495.579	236.438	547.916	236.438	508.858	236.438	494.802	236.438	363.134	236.438	279.124	236.438	304.609	360.095	236.438	236.438	558.932		236.438	221.393	236.438	252.995	236.438	439.914	236.438	385.671	236.438	227.723	236.438	318.479	236.438	365.118	236.438	382.062	236.438	300.77	236.438	423.109	236.438	645.478	236.438	838.346
237.55	465.183	237.55	389.014	237.55	460.294	237.55	495.051	237.55	546.894	237.55	509.321	237.55	495.138	237.55	360.359	237.55	275.338	237.55	301.406	359.352	237.55	237.55	557.714		237.55	219.507	237.55	250.875	237.55	442.865	237.55	384.881	237.55	228.694	237.55	321.262	237.55	368.016	237.55	380.547	237.55	299.013	237.55	419.776	237.55	643.227	237.55	842.519
238.664	466.296	238.664	388.611	238.664	460.72	238.664	494.686	238.664	545.205	238.664	510.094	238.664	495.064	238.664	358.513	238.664	273.16	238.664	298.305	359.063	238.664	238.664	557.178		238.664	217.023	238.664	248.92	238.664	445.46	238.664	387.368	238.664	228.464	238.664	312.839	238.664	367.754	238.664	377.404	238.664	297.122	238.664	415.518	238.664	640.786	238.664	847.748
239.775	466.37	239.775	387.892	239.775	460.142	239.775	494.999	239.775	542.044	239.775	510.989	239.775	498.223	239.775	357.004	239.775	272.365	239.775	296.724	356.766	239.775	239.775	557.817		239.775	214.759	239.775	246.316	239.775	445.361	239.775	384.567	239.775	227.792	239.775	309.592	239.775	367.57	239.775	374.445	239.775	295.87	239.775	411.841	239.775	638.325	239.775	846.601
240.887	467.305	240.887	388.493	240.887	462.065	240.887	497.337	240.887	540.228	240.887	511.671	240.887	499.504	240.887	356.309	240.887	272.106	240.887	298.328	355.005	240.887	240.887	559.396		240.887	212.865	240.887	245.55	240.887	444.773	240.887	383.889	240.887	225.994	240.887	305.788	240.887	367.137	240.887	371.701	240.887	294.76	240.887	409.653	240.887	636.662	240.887	854.343
242	467.521	242	389.476	242	464.901	242	499.709	242	539.206	242	512.607	242	505.667	242	355.733	242	272.207	242	300.358	352.606	242	242	561.083		242	210.625	242	245.151	242	443.42	242	382.754	242	224.175	242	305.041	242	366.363	242	369.288	242	293.845	242	410.571	242	640.491	242	857.327
243.112	469.955	243.112	391.809	243.112	467.656	243.112	502.072	243.112	538.468	243.112	513.904	243.112	495.149	243.112	355.192	243.112	272.42	243.112	302.062	350.568	243.112	243.112	560.82		243.112	209.703	243.112	245.276	243.112	441.804	243.112	384.181	243.112	222.908	243.112	304.461	243.112	365.731	243.112	367.368	243.112	293.074	243.112	414.481	243.112	643.879	243.112	855.186
244.223	472.494	244.223	393.054	244.223	470.335	244.223	504.427	244.223	540.028	244.223	516.149	244.223	489.711	244.223	355.41	244.223	273.435	244.223	302.798	349.212	244.223	244.223	560.568		244.223	209.081	244.223	246.643	244.223	439.323	244.223	385.169	244.223	222.21	244.223	304.402	244.223	364.887	244.223	366.05	244.223	292.64	244.223	416.786	244.223	646.292	244.223	850.297
245.334	478.094	245.334	398.214	245.334	471.813	245.334	506.943	245.334	541.831	245.334	519.253	245.334	491.085	245.334	355.783	245.334	273.747	245.334	304.19	351.402	245.334	245.334	559.472		245.334	209.536	245.334	247.125	245.334	437.005	245.334	385.96	245.334	222.059	245.334	305.457	245.334	364.182	245.334	368.122	245.334	293.002	245.334	416.654	245.334	646.826	245.334	845.782
246.447	481.852	246.447	401.701	246.447	472.616	246.447	509.692	246.447	544.377	246.447	520.979	246.447	495.401	246.447	357.478	246.447	273.26	246.447	304.091	352.036	246.447	246.447	557.681		246.447	210.812	246.447	247.605	246.447	434.983	246.447	386.211	246.447	222.679	246.447	306.602	246.447	360.871	246.447	375.183	246.447	294.452	246.447	417.613	246.447	645.754	246.447	841.972
247.557	485.367	247.557	407.539	247.557	472.857	247.557	512.287	247.557	547.46	247.557	521.504	247.557	502.115	247.557	357.292	247.557	272.281	247.557	303.138	352.438	247.557	247.557	554.776		247.557	212.319	247.557	248.654	247.557	433.339	247.557	385.03	247.557	223.002	247.557	307.36	247.557	356.412	247.557	368.123	247.557	295.49	247.557	417.836	247.557	644.538	247.557	841.489
248.668	486.88	248.668	410.885	248.668	473.242	248.668	514.414	248.668	549.969	248.668	521.349	248.668	505.852	248.668	357.436	248.668	272.281	248.668	301.358	354.257	248.668	248.668	551.37		248.668	213.19	248.668	247.876	248.668	432.587	248.668	382.702	248.668	222.61	248.668	307.726	248.668	351.939	248.668	366.693	248.668	295.262	248.668	417.327	248.668	642.961	248.668	840.446
249.781	486.425	249.781	408.407	249.781	474.393	249.781	516.334	249.781	553.207	249.781	520.708	249.781	508.359	249.781	355.981	249.781	272.723	249.781	298.508	355.601	249.781	249.781	546.726		249.781	215.986	249.781	246.249	249.781	432.314	249.781	380.448	249.781	222.019	249.781	306.604	249.781	349.934	249.781	367.193	249.781	295.037	249.781	415.541	249.781	640.788	249.781	838.371
250.891	485.486	250.891	405.452	250.891	477.233	250.891	517.55	250.891	555.95	250.891	519.818	250.891	507.784	250.891	353.784	250.891	271.98	250.891	294.266	356.764	250.891	250.891	541.954		250.891	216.593	250.891	244.625	250.891	432.911	250.891	381.072	250.891	221.626	250.891	305.878	250.891	349.295	250.891	368.126	250.891	292.168	250.891	412.814	250.891	638.181	250.891	835.339
252.001	484.67	252.001	404.863	252.001	481.242	252.001	518.85	252.001	559.731	252.001	526.228	252.001	508.658	252.001	352.242	252.001	271.636	252.001	295.334	357.672	252.001	252.001	540.417		252.001	216.234	252.001	243.321	252.001	434.494	252.001	390.108	252.001	222.146	252.001	305.502	252.001	349.98	252.001	367.342	252.001	289.498	252.001	410.701	252.001	635.237	252.001	831.809
253.111	486.987	253.111	405.275	253.111	484.955	253.111	519.439	253.111	562.239	253.111	523.042	253.111	510.637	253.111	351.99	253.111	270.838	253.111	297.743	358.295	253.111	253.111	539.223		253.111	215.185	253.111	241.851	253.111	436.398	253.111	386.563	253.111	222.327	253.111	305.483	253.111	352.281	253.111	366.961	253.111	286.331	253.111	408.672	253.111	631.649	253.111	832.391
254.223	491.764	254.223	409.308	254.223	489.246	254.223	520.345	254.223	564.549	254.223	523.601	254.223	512.625	254.223	352.561	254.223	269.742	254.223	300.266	358.483	254.223	254.223	538.367		254.223	213.284	254.223	240.974	254.223	439.153	254.223	384.327	254.223	222.015	254.223	306.146	254.223	355.451	254.223	366.527	254.223	284.843	254.223	408.688	254.223	628.42	254.223	832.188
255.333	494.864	255.333	414.404	255.333	492.346	255.333	522.321	255.333	565.029	255.333	522.718	255.333	514.63	255.333	354.043	255.333	269.445	255.333	303.183	358.386	255.333	255.333	538.235		255.333	212.408	255.333	240.758	255.333	440.787	255.333	371.295	255.333	221.514	255.333	307.184	255.333	355.832	255.333	366.403	255.333	284.994	255.333	408.041	255.333	629.003	255.333	831.976
256.443	500.817	256.443	420.954	256.443	494.265	256.443	524.933	256.443	564.154	256.443	521.967	256.443	516.777	256.443	354.152	256.443	269.357	256.443	304.425	358.019	256.443	256.443	538.227		256.443	212.34	256.443	241.772	256.443	439.982	256.443	374.573	256.443	220.819	256.443	308.507	256.443	355.622	256.443	366.467	256.443	287.97	256.443	408.694	256.443	632.119	256.443	836.163
257.552	509.212	257.552	427.416	257.552	496.55	257.552	530.463	257.552	562.238	257.552	521.041	257.552	518.493	257.552	354.533	257.552	269.625	257.552	303.936	357.571	257.552	257.552	537.687		257.552	213.367	257.552	243.208	257.552	439.669	257.552	376.969	257.552	220.671	257.552	309.789	257.552	355.328	257.552	366.634	257.552	292.128	257.552	409.464	257.552	637.165	257.552	839.995
258.663	518.445	258.663	430.071	258.663	498.641	258.663	537.546	258.663	560.066	258.663	520.18	258.663	519.472	258.663	355.003	258.663	270.687	258.663	302.647	356.843	258.663	258.663	537.268		258.663	214.564	258.663	244.606	258.663	440.271	258.663	383.18	258.663	220.503	258.663	308.907	258.663	355.176	258.663	366.192	258.663	295.376	258.663	409.286	258.663	638.79	258.663	842.355
259.773	527.948	259.773	432.534	259.773	501.279	259.773	544.62	259.773	558.889	259.773	525.735	259.773	519.944	259.773	355.542	259.773	272.206	259.773	301.264	356.009	259.773	259.773	537.618		259.773	215.746	259.773	246.052	259.773	442.546	259.773	384.317	259.773	220.338	259.773	306.204	259.773	355.405	259.773	365.187	259.773	295.8	259.773	407.185	259.773	630.212	259.773	842.516
260.882	534.363	260.882	432.246	260.882	504.93	260.882	553.653	260.882	558.854	260.882	531.178	260.882	519.625	260.882	355.96	260.882	273.403	260.882	300.42	355.105	260.882	260.882	538.552		260.882	217.232	260.882	247.477	260.882	442.916	260.882	382.495	260.882	220.206	260.882	304.792	260.882	355.542	260.882	362.549	260.882	295.675	260.882	406.034	260.882	633.264	260.882	839.656
261.991	540.144	261.991	430.698	261.991	509.488	261.991	558.849	261.991	565.542	261.991	536.885	261.991	519.9	261.991	356.328	261.991	271.774	261.991	299.541	354.748	261.991	261.991	540.409		261.991	218.528	261.991	249.249	261.991	441.759	261.991	383.553	261.991	220.271	261.991	304.817	261.991	356.84	261.991	360.15	261.991	293.012	261.991	405.531	261.991	639.592	261.991	835.922
263.1	545.501	263.1	431.348	263.1	515.572	263.1	562.472	263.1	572.505	263.1	543.556	263.1	530.843	263.1	356.036	263.1	271.54	263.1	299.342	355.304	263.1	263.1	543.742		263.1	218.882	263.1	250.567	263.1	440.598	263.1	387.17	263.1	220.528	263.1	306.154	263.1	358.233	263.1	355.986	263.1	290.559	263.1	404.346	263.1	645.687	263.1	830.413
264.21	549.847	264.21	432.499	264.21	521.256	264.21	564.956	264.21	579.518	264.21	549.722	264.21	533.173	264.21	357.918	264.21	270.71	264.21	299.549	357.639	264.21	264.21	546.614		264.21	220.315	264.21	251.032	264.21	440.504	264.21	385.105	264.21	221.087	264.21	306.735	264.21	360.919	264.21	353.269	264.21	288.546	264.21	404.36	264.21	645.947	264.21	826.43
265.319	555.23	265.319	436.029	265.319	527.259	265.319	565.55	265.319	586.155	265.319	553.717	265.319	533.398	265.319	359.881	265.319	269.667	265.319	300.71	358.677	265.319	265.319	546.568		265.319	221.768	265.319	251.156	265.319	440.912	265.319	384.989	265.319	222.032	265.319	306.665	265.319	360.856	265.319	352.745	265.319	287.549	265.319	405.079	265.319	645.036	265.319	823.898
266.428	561.245	266.428	440.527	266.428	530.532	266.428	566.537	266.428	592.262	266.428	554.693	266.428	531.212	266.428	360.461	266.428	268.133	266.428	301.728	357.781	266.428	266.428	545.372		266.428	223.408	266.428	251.408	266.428	441.582	266.428	385.123	266.428	222.724	266.428	305.197	266.428	359.075	266.428	353.644	266.428	287.133	266.428	405.557	266.428	643.756	266.428	825.538
267.536	569.743	267.536	443.72	267.536	535.24	267.536	569.941	267.536	597.839	267.536	552.58	267.536	528.996	267.536	358.643	267.536	267.776	267.536	302.554	354.179	267.536	267.536	541.647		267.536	225.699	267.536	251.43	267.536	443.714	267.536	386.009	267.536	223.995	267.536	304.076	267.536	356.341	267.536	357.877	267.536	288.885	267.536	405.789	267.536	642.177	267.536	831.916
268.646	577.062	268.646	448.346	268.646	538.991	268.646	573.613	268.646	602.909	268.646	553.79	268.646	531.253	268.646	357.285	268.646	269.514	268.646	303.137	351.189	268.646	268.646	539.22		268.646	224.69	268.646	251.528	268.646	448.308	268.646	385.915	268.646	224.325	268.646	302.765	268.646	353.167	268.646	361.008	268.646	292.139	268.646	406.848	268.646	640.145	268.646	842.502
269.754	581.613	269.754	451.542	269.754	542.979	269.754	578.18	269.754	603.674	269.754	557.045	269.754	536.277	269.754	357.086	269.754	271.647	269.754	303.421	348.887	269.754	269.754	536.665		269.754	223.157	269.754	251.331	269.754	460.934	269.754	387.289	269.754	223.868	269.754	301.536	269.754	350.25	269.754	362.153	269.754	295.744	269.754	407.597	269.754	637.74	269.754	846.961
270.862	585.113	270.862	457.832	270.862	547.389	270.862	583.731	270.862	604.459	270.862	562.359	270.862	543.267	270.862	357.338	270.862	274.53	270.862	303.821	347.214	270.862	270.862	536.644		270.862	221.63	270.862	252.709	270.862	464.981	270.862	392.003	270.862	224.8	270.862	300.689	270.862	347.743	270.862	362.285	270.862	297.809	270.862	411.741	270.862	635.501	270.862	848.582
271.97	587.984	271.97	465.137	271.97	553.796	271.97	590.283	271.97	605.361	271.97	567.6	271.97	549.732	271.97	358.099	271.97	277.959	271.97	304.003	346.362	271.97	271.97	535.605		271.97	221.821	271.97	253.461	271.97	465.637	271.97	396.726	271.97	225.925	271.97	300.036	271.97	345.848	271.97	363.583	271.97	298.433	271.97	416.485	271.97	633.836	271.97	850.252
273.078	590.843	273.078	472.393	273.078	560.791	273.078	598.437	273.078	602.415	273.078	571.162	273.078	557.206	273.078	358.534	273.078	280.536	273.078	303.505	346.78	273.078	273.078	534.418		273.078	221.844	273.078	254.934	273.078	463.807	273.078	397.95	273.078	227.41	273.078	299.896	273.078	344.77	273.078	364.538	273.078	297.591	273.078	422.081	273.078	634.919	273.078	845.686
274.187	592.031	274.187	479.552	274.187	568.211	274.187	606.605	274.187	607.4	274.187	574.269	274.187	565.038	274.187	357.62	274.187	282.41	274.187	303.659	347.809	274.187	274.187	533.294		274.187	222.622	274.187	253.352	274.187	464.366	274.187	398.048	274.187	228.412	274.187	300.059	274.187	347.833	274.187	364.725	274.187	295.738	274.187	421.781	274.187	636.531	274.187	839.464
275.295	594.988	275.295	486.243	275.295	576.197	275.295	613.87	275.295	615.194	275.295	577.2	275.295	573.468	275.295	356.716	275.295	280.576	275.295	305.217	351.666	275.295	275.295	532.223		275.295	223.877	275.295	253.096	275.295	466.003	275.295	400.085	275.295	229.228	275.295	299.783	275.295	350.148	275.295	363.826	275.295	294.368	275.295	419.214	275.295	639.032	275.295	833.755
276.402	599.708	276.402	492.898	276.402	584.285	276.402	619.66	276.402	625.433	276.402	579.97	276.402	580.095	276.402	355.777	276.402	278.961	276.402	307.841	354.763	276.402	276.402	531.114		276.402	226.796	276.402	254.335	276.402	469.019	276.402	403.69	276.402	229.869	276.402	300.281	276.402	350.613	276.402	362.198	276.402	293.302	276.402	416.812	276.402	639.959	276.402	830.326
277.509	608.743	277.509	499.468	277.509	592.657	277.509	623.959	277.509	632.908	277.509	584.494	277.509	584.335	277.509	354.075	277.509	278.549	277.509	307.851	358.188	277.509	277.509	530.011		277.509	230.594	277.509	255.966	277.509	473.392	277.509	406.014	277.509	230.717	277.509	301.607	277.509	351.33	277.509	362.494	277.509	295.368	277.509	415.174	277.509	640.912	277.509	828.291
278.616	618.886	278.616	505.246	278.616	601.158	278.616	630.571	278.616	640.225	278.616	590.216	278.616	588.335	278.616	351.628	278.616	277.632	278.616	306.76	360.911	278.616	278.616	529.321		278.616	232.226	278.616	258.853	278.616	478.983	278.616	409.5	278.616	231.86	278.616	303.329	278.616	352.247	278.616	363.645	278.616	297.535	278.616	414.228	278.616	642.727	278.616	829.268
279.725	629.131	279.725	510.357	279.725	612.282	279.725	640.162	279.725	647.475	279.725	596.58	279.725	592.823	279.725	351.248	279.725	276.988	279.725	304.84	362.284	279.725	279.725	528.657		279.725	233.172	279.725	261.634	279.725	483.421	279.725	411.988	279.725	233.213	279.725	305.421	279.725	353.804	279.725	363.913	279.725	298.684	279.725	413.781	279.725	644.08	279.725	839.206
280.832	640.576	280.832	515.843	280.832	617.646	280.832	655.867	280.832	653.349	280.832	602.593	280.832	596.286	280.832	354.199	280.832	276.336	280.832	303.369	362.573	280.832	280.832	527.704		280.832	233.479	280.832	264.428	280.832	487.823	280.832	415.43	280.832	234.755	280.832	305.863	280.832	352.756	280.832	362.579	280.832	298.546	280.832	414.998	280.832	645.408	280.832	848.746
281.938	650.156	281.938	527.01	281.938	622.821	281.938	670.357	281.938	659.737	281.938	608.242	281.938	600.819	281.938	360.099	281.938	275.744	281.938	303.033	362.33	281.938	281.938	526.725		281.938	232.585	281.938	267.327	281.938	491.813	281.938	420.475	281.938	236.807	281.938	306.067	281.938	351.683	281.938	359.087	281.938	295.03	281.938	417.742	281.938	643.15	281.938	855.552
283.045	659.727	283.045	542.375	283.045	627.876	283.045	684.975	283.045	667.28	283.045	613.981	283.045	606.461	283.045	369.555	283.045	274.897	283.045	302.907	362.292	283.045	283.045	526.877		283.045	235.375	283.045	270.706	283.045	494.258	283.045	427.013	283.045	239.443	283.045	306.589	283.045	350.814	283.045	355.022	283.045	295.28	283.045	420.278	283.045	641.116	283.045	858.881
284.151	672.837	284.151	553.307	284.151	634.282	284.151	695.953	284.151	679.063	284.151	619.451	284.151	612.504	284.151	377.069	284.151	274.728	284.151	304.211	361.619	284.151	284.151	528.978		284.151	239.482	284.151	273.687	284.151	499.346	284.151	433.897	284.151	242.662	284.151	307.336	284.151	351.803	284.151	352.096	284.151	292.465	284.151	424.1	284.151	640.162	284.151	858.773
285.259	687.178	285.259	560.767	285.259	643.49	285.259	703.552	285.259	690.965	285.259	624.784	285.259	619.119	285.259	382.558	285.259	274.531	285.259	305.813	361.117	285.259	285.259	530.818		285.259	241.653	285.259	276.511	285.259	504.58	285.259	440.95	285.259	246.476	285.259	306.844	285.259	354.542	285.259	350.59	285.259	293.055	285.259	412.518	285.259	640.664	285.259	852.201
286.365	701.696	286.365	566.964	286.365	654.799	286.365	710.862	286.365	700.312	286.365	629.837	286.365	626.045	286.365	374.474	286.365	275.187	286.365	307.618	361.047	286.365	286.365	531.523		286.365	243.036	286.365	282.55	286.365	510.91	286.365	448.083	286.365	250.874	286.365	306.09	286.365	357.357	286.365	350.709	286.365	297.389	286.365	416.999	286.365	648.305	286.365	847.407
287.471	716.46	287.471	573.666	287.471	668.681	287.471	711.907	287.471	708.851	287.471	635.485	287.471	633.584	287.471	374.899	287.471	274.964	287.471	309.128	361.251	287.471	287.471	531.595		287.471	245.839	287.471	291.923	287.471	517.744	287.471	455.248	287.471	256.367	287.471	305.877	287.471	360.617	287.471	352.598	287.471	299.661	287.471	426.024	287.471	647.284	287.471	843.529
288.577	731.255	288.577	582.641	288.577	683.846	288.577	722.435	288.577	716.752	288.577	641.231	288.577	641.042	288.577	375.485	288.577	280.905	288.577	309.465	361.804	288.577	288.577	530.923		288.577	248.007	288.577	303.44	288.577	522.597	288.577	462.339	288.577	261.135	288.577	307.274	288.577	363.903	288.577	356.051	288.577	301.377	288.577	433.401	288.577	644.437	288.577	841.061
289.683	745.521	289.683	591.5	289.683	697.117	289.683	736.323	289.683	724.074	289.683	648.06	289.683	647.257	289.683	376.97	289.683	282.057	289.683	308.757	362.238	289.683	289.683	529.959		289.683	250.394	289.683	292.829	289.683	527.665	289.683	466.499	289.683	262.929	289.683	308.855	289.683	365.75	289.683	359.744	289.683	300.374	289.683	436.746	289.683	640.932	289.683	841.523
290.788	759.259	290.788	602.495	290.788	710.433	290.788	753.719	290.788	731.313	290.788	659.4	290.788	654.897	290.788	376.869	290.788	282.207	290.788	306.645	361.913	290.788	290.788	527.352		290.788	252.459	290.788	293.759	290.788	533.557	290.788	469.1	290.788	263.118	290.788	309.434	290.788	364.121	290.788	362.959	290.788	301.7	290.788	431.148	290.788	644.324	290.788	842.841
291.896	772.656	291.896	612.635	291.896	723.664	291.896	771.077	291.896	738.861	291.896	669.621	291.896	677.292	291.896	376.252	291.896	281.909	291.896	305.486	361.486	291.896	291.896	524.047		291.896	254.328	291.896	296.436	291.896	540.403	291.896	471.124	291.896	263.732	291.896	310.114	291.896	364.325	291.896	364.98	291.896	302.598	291.896	428.915	291.896	646.867	291.896	844.306
293.001	785.18	293.001	621.576	293.001	732.612	293.001	786.527	293.001	747.922	293.001	678.466	293.001	680.36	293.001	376.263	293.001	280.346	293.001	306.293	361.558	293.001	293.001	520.245		293.001	255.552	293.001	302.556	293.001	547.163	293.001	472.224	293.001	264.754	293.001	310.941	293.001	364.318	293.001	365.817	293.001	304.217	293.001	426.243	293.001	652.106	293.001	847.215
294.106	797.597	294.106	631.392	294.106	740.766	294.106	800.779	294.106	755.697	294.106	683.81	294.106	686.092	294.106	376.365	294.106	278.343	294.106	307.895	361.897	294.106	294.106	519.373		294.106	258.158	294.106	308.729	294.106	552.603	294.106	473.808	294.106	266.17	294.106	311.878	294.106	363.728	294.106	366.456	294.106	309.865	294.106	426.169	294.106	653.36	294.106	851.778
295.211	808.907	295.211	640.159	295.211	746.961	295.211	807.877	295.211	761.917	295.211	683.824	295.211	684.827	295.211	376.204	295.211	277.693	295.211	310.116	362.089	295.211	295.211	520.465		295.211	260.454	295.211	313.015	295.211	558.417	295.211	477.395	295.211	267.951	295.211	313.068	295.211	362.63	295.211	365.896	295.211	315.306	295.211	427.652	295.211	652.231	295.211	855.819
296.316	819.43	296.316	648.07	296.316	750.524	296.316	809.757	296.316	766.713	296.316	681.834	296.316	680.508	296.316	379.284	296.316	277.76	296.316	315.519	361.824	296.316	296.316	521.055		296.316	261.369	296.316	311.631	296.316	560.903	296.316	482.606	296.316	270.095	296.316	313.898	296.316	361.309	296.316	363.048	296.316	312.622	296.316	429.455	296.316	649.144	296.316	858.442
297.421	829.243	297.421	651.612	297.421	755.399	297.421	810.841	297.421	768.936	297.421	681.429	297.421	689.416	297.421	382.559	297.421	277.768	297.421	313.236	363.502	297.421	297.421	523.746		297.421	261.529	297.421	312.071	297.421	562.687	297.421	488.948	297.421	272.69	297.421	314.493	297.421	360.108	297.421	361.85	297.421	308.194	297.421	433.156	297.421	647.265	297.421	859.379
298.528	836.006	298.528	659.574	298.528	761.745	298.528	817.185	298.528	768.551	298.528	678.393	298.528	695.612	298.528	385.232	298.528	278.226	298.528	312.875	362.624	298.528	298.528	534.049		298.528	261.385	298.528	312.395	298.528	564.042	298.528	494.136	298.528	275.749	298.528	314.354	298.528	358.561	298.528	361.242	298.528	304.385	298.528	435.195	298.528	648.339	298.528	857.695
299.632	841.903	299.632	668.168	299.632	769.389	299.632	822.828	299.632	766.887	299.632	678.219	299.632	698.717	299.632	387.265	299.632	278.804	299.632	308.832	360.017	299.632	299.632	525.182		299.632	261.518	299.632	313.919	299.632	565.049	299.632	496.225	299.632	279.549	299.632	313.2	299.632	363.737	299.632	361.828	299.632	305.355	299.632	436.031	299.632	653.514	299.632	855.276
300.736	845.842	300.736	670.835	300.736	772.992	300.736	826.726	300.736	764.955	300.736	679.499	300.736	693.645	300.736	384.488	300.736	279.481	300.736	318.917	359.932	300.736	300.736	523.976		300.736	261.915	300.736	314.285	300.736	565.705	300.736	497.031	300.736	282.37	300.736	311.764	300.736	348.542	300.736	364.026	300.736	306.978	300.736	436.108	300.736	659.375	300.736	852.994
301.841	849.639	301.841	670.472	301.841	775.67	301.841	829.102	301.841	763.871	301.841	684.378	301.841	688.455	301.841	381.927	301.841	280.91	301.841	317.417	360.088	301.841	301.841	524.542		301.841	262.695	301.841	313.455	301.841	566.527	301.841	496.478	301.841	282.358	301.841	310.646	301.841	346.85	301.841	365.564	301.841	306.095	301.841	435.814	301.841	663.027	301.841	852.254
302.945	847.51	302.945	666.078	302.945	777.767	302.945	830.786	302.945	763.234	302.945	689.076	302.945	683.704	302.945	381.77	302.945	282.698	302.945	314.358	361.467	302.945	302.945	525.992		302.945	263.729	302.945	311.583	302.945	564.565	302.945	495.555	302.945	278.843	302.945	310.225	302.945	358.626	302.945	366.488	302.945	304.816	302.945	434.847	302.945	665.666	302.945	851.785
304.049	844.681	304.049	666.585	304.049	776.001	304.049	832.117	304.049	763.189	304.049	691.958	304.049	684.354	304.049	381.54	304.049	284.23	304.049	310.947	363.058	304.049	304.049	527.199		304.049	265.681	304.049	308.503	304.049	561.491	304.049	494.405	304.049	274.883	304.049	310.449	304.049	361.87	304.049	366.552	304.049	304.548	304.049	435.541	304.049	666.651	304.049	851.468
305.152	842.114	305.152	667.639	305.152	773.928	305.152	833.305	305.152	761.972	305.152	691.86	305.152	688.945	305.152	381.043	305.152	285.375	305.152	309.668	364.363	305.152	305.152	529.141		305.152	268.073	305.152	304.6	305.152	558.287	305.152	494.316	305.152	271.501	305.152	311.118	305.152	364.286	305.152	367.28	305.152	305.196	305.152	436.681	305.152	665.555	305.152	851.486
306.258	839.633	306.258	666.731	306.258	770.831	306.258	831.278	306.258	759.703	306.258	690.283	306.258	690.611	306.258	381.05	306.258	286.038	306.258	310.983	365.512	306.258	306.258	528.74		306.258	270.337	306.258	300.769	306.258	555.868	306.258	495.556	306.258	270.784	306.258	312.083	306.258	365.68	306.258	371.212	306.258	307.213	306.258	436.28	306.258	662.256	306.258	856.532
307.362	838.148	307.362	663.643	307.362	765.129	307.362	828.595	307.362	757.412	307.362	686.955	307.362	692.485	307.362	381.023	307.362	286.472	307.362	313.12	364.299	307.362	307.362	528.466		307.362	270.376	307.362	297.876	307.362	554.104	307.362	497.094	307.362	271.743	307.362	312.954	307.362	366.778	307.362	374.082	307.362	309.951	307.362	436.302	307.362	660.478	307.362	867.592
308.465	837.331	308.465	659.377	308.465	761.385	308.465	825.471	308.465	755.287	308.465	685.037	308.465	691.701	308.465	379.985	308.465	286.899	308.465	315.762	363.057	308.465	308.465	528.43		308.465	269.103	308.465	296.141	308.465	553.71	308.465	503.962	308.465	273.04	308.465	313.817	308.465	367.73	308.465	378.401	308.465	311.919	308.465	437.837	308.465	659.177	308.465	866.41
309.569	837.282	309.569	649.818	309.569	761.522	309.569	822.187	309.569	753.389	309.569	683.291	309.569	689.795	309.569	379.831	309.569	287.203	309.569	318.594	361.931	309.569	309.569	528.675		309.569	267.008	309.569	295.556	309.569	557.692	309.569	502.608	309.569	274.482	309.569	313.301	309.569	368.749	309.569	369.035	309.569	312.744	309.569	439.014	309.569	658.629	309.569	864.472
310.672	836.853	310.672	655.861	310.672	762.441	310.672	818.89	310.672	754.27	310.672	681.807	310.672	688.071	310.672	377.161	310.672	287.409	310.672	321.442	362.326	310.672	310.672	529.448		310.672	264.499	310.672	299.707	310.672	561.603	310.672	498.589	310.672	275.836	310.672	312.716	310.672	367.538	310.672	369.916	310.672	310.129	310.672	442.619	310.672	658.38	310.672	864.474
311.775	836.292	311.775	658.097	311.775	762.075	311.775	816.027	311.775	752.211	311.775	680.242	311.775	686.439	311.775	374.707	311.775	287.288	311.775	321.376	363.558	311.775	311.775	530.922		311.775	261.952	311.775	301.881	311.775	562.905	311.775	492.847	311.775	276.42	311.775	312.29	311.775	366.055	311.775	371.026	311.775	309.38	311.775	445.515	311.775	658.242	311.775	867.204
312.878	834.727	312.878	659.852	312.878	760.069	312.878	811.168	312.878	748.548	312.878	678.515	312.878	685.561	312.878	373.362	312.878	287.12	312.878	320.778	370.103	312.878	312.878	533.411		312.878	259.562	312.878	302.735	312.878	563.302	312.878	487.097	312.878	275.706	312.878	312.454	312.878	364.333	312.878	373.302	312.878	310.084	312.878	447.433	312.878	658.365	312.878	872.34
313.98	831.58	313.98	654.884	313.98	756.675	313.98	806.892	313.98	743.141	313.98	674.474	313.98	684.789	313.98	378.416	313.98	287.737	313.98	320.523	369.799	313.98	313.98	533.264		313.98	257.887	313.98	301.697	313.98	562.296	313.98	481.837	313.98	272.793	313.98	313.303	313.98	362.601	313.98	376.186	313.98	310.797	313.98	448.205	313.98	659.393	313.98	877.983
315.085	827.026	315.085	648.133	315.085	746.533	315.085	804.349	315.085	739.202	315.085	670.004	315.085	684.701	315.085	389.01	315.085	288.139	315.085	320.377	369.175	315.085	315.085	532.637		315.085	256.811	315.085	300.163	315.085	558.724	315.085	477.962	315.085	268.856	315.085	315.195	315.085	362.264	315.085	376.753	315.085	313.378	315.085	447.493	315.085	662.742	315.085	882.491
316.188	822.317	316.188	642.314	316.188	742.411	316.188	799.888	316.188	736.562	316.188	665.214	316.188	685.105	316.188	385.212	316.188	288.398	316.188	320.39	369.171	316.188	316.188	532.715		316.188	256.35	316.188	298.83	316.188	553.398	316.188	476.857	316.188	268.623	316.188	316.796	316.188	362.814	316.188	375.772	316.188	314.003	316.188	445.237	316.188	665.7	316.188	885.911
317.29	817.436	317.29	635.758	317.29	737.91	317.29	793.956	317.29	735.511	317.29	660.641	317.29	686.245	317.29	383.947	317.29	288.866	317.29	320.873	370.079	317.29	317.29	534.025		317.29	256.558	317.29	297.937	317.29	548.7	317.29	477.405	317.29	266.266	317.29	317.762	317.29	364.413	317.29	373.862	317.29	316.862	317.29	441.029	317.29	667.751	317.29	887.775
318.392	812.479	318.392	629.512	318.392	733.153	318.392	787.133	318.392	735.529	318.392	658.026	318.392	685.506	318.392	383.656	318.392	289.416	318.392	321.228	368.717	318.392	318.392	533.832		318.392	257.379	318.392	296.597	318.392	544.979	318.392	477.87	318.392	264.063	318.392	317.624	318.392	366.774	318.392	371.72	318.392	319.451	318.392	435.353	318.392	668.996	318.392	887.47
319.494	810.433	319.494	624.059	319.494	728.07	319.494	779.017	319.494	734.659	319.494	658.477	319.494	683.296	319.494	384.574	319.494	290.107	319.494	321.715	366.755	319.494	319.494	534.481		319.494	257.175	319.494	295.006	319.494	541.343	319.494	478.423	319.494	265.677	319.494	319.555	319.494	369.668	319.494	369.848	319.494	319.613	319.494	431.08	319.494	669.461	319.494	886.675
320.596	811.218	320.596	619.649	320.596	722.932	320.596	773.092	320.596	732.834	320.596	662.732	320.596	679.634	320.596	385.698	320.596	290.939	320.596	322.091	364.23	320.596	320.596	532.776		320.596	256.611	320.596	293.077	320.596	539.438	320.596	478.628	320.596	267.593	320.596	321.712	320.596	371.715	320.596	371.566	320.596	319.513	320.596	427.169	320.596	669.064	320.596	887.015
321.698	807.584	321.698	616.771	321.698	716.382	321.698	770.477	321.698	728.322	321.698	667.355	321.698	673.355	321.698	387.467	321.698	291.839	321.698	322.069	367.679	321.698	321.698	531.245		321.698	254.258	321.698	288.854	321.698	538.146	321.698	479.565	321.698	262.152	321.698	323.497	321.698	373.318	321.698	372.839	321.698	318.494	321.698	427.952	321.698	668.013	321.698	888.07
322.8	802.136	322.8	615.606	322.8	709.31	322.8	768.68	322.8	723.044	322.8	670.31	322.8	666.805	322.8	390.042	322.8	292.524	322.8	322.34	371.285	322.8	322.8	530.201		322.8	251.336	322.8	284.864	322.8	535.826	322.8	476.038	322.8	256.638	322.8	323.539	322.8	374.775	322.8	373.027	322.8	318.445	322.8	429.677	322.8	668.819	322.8	889.444
323.901	794.816	323.901	616.107	323.901	702.402	323.901	766.016	323.901	718.25	323.901	668.36	323.901	664.709	323.901	393.81	323.901	292.761	323.901	323.438	375.984	323.901	323.901	529.534		323.901	248.047	323.901	282.445	323.901	531.578	323.901	464.043	323.901	254.912	323.901	321.124	323.901	376.458	323.901	372.918	323.901	319.279	323.901	432.465	323.901	670.245	323.901	890.368
325.003	785.77	325.003	614.606	325.003	695.563	325.003	761.67	325.003	716.392	325.003	664.907	325.003	664.372	325.003	398.371	325.003	293.409	325.003	324.82	378.218	325.003	325.003	529.784		325.003	245.068	325.003	280.207	325.003	527.031	325.003	454.448	325.003	252.874	325.003	319.193	325.003	378.098	325.003	372.615	325.003	319.929	325.003	436.3	325.003	677.422	325.003	890.523
326.106	780.298	326.106	610.472	326.106	689.129	326.106	753.26	326.106	715.918	326.106	659.436	326.106	663.726	326.106	401.158	326.106	294.117	326.106	326.857	379.998	326.106	326.106	531.352		326.106	241.88	326.106	278.505	326.106	521.371	326.106	453.661	326.106	252.491	326.106	321.046	326.106	378.634	326.106	372.21	326.106	320.265	326.106	439.626	326.106	685.207	326.106	895.862
327.207	776.611	327.207	605.222	327.207	683.809	327.207	743.991	327.207	714.979	327.207	656.441	327.207	662.148	327.207	401.25	327.207	294.152	327.207	328.549	382.178	327.207	327.207	533.907		327.207	238.588	327.207	278.908	327.207	516.175	327.207	456.568	327.207	254.386	327.207	323.124	327.207	378.636	327.207	371.946	327.207	320.213	327.207	441.544	327.207	687.925	327.207	910.55
328.309	772.747	328.309	597.633	328.309	679.145	328.309	736.493	328.309	714.113	328.309	653.356	328.309	661.116	328.309	401.385	328.309	293.906	328.309	329.374	382.872	328.309	328.309	536.09		328.309	237.241	328.309	281.838	328.309	514.171	328.309	457.862	328.309	256.273	328.309	321.437	328.309	377.39	328.309	372.391	328.309	320.542	328.309	443.374	328.309	686.677	328.309	917.472
329.409	768.467	329.409	589.244	329.409	679.025	329.409	734.153	329.409	713.649	329.409	651.849	329.409	656.887	329.409	399.575	329.409	295.281	329.409	328.422	383.161	329.409	329.409	538.121		329.409	237.082	329.409	282.957	329.409	513.334	329.409	454.943	329.409	256.932	329.409	321.494	329.409	375.411	329.409	373.775	329.409	322.346	329.409	445.21	329.409	682.53	329.409	917.069
330.51	763.809	330.51	582.447	330.51	662.588	330.51	733.954	330.51	709.347	330.51	650.81	330.51	656.739	330.51	396.64	330.51	295.987	330.51	327.126	382.655	330.51	330.51	538.513		330.51	237.582	330.51	281.518	330.51	512.709	330.51	447.182	330.51	256.539	330.51	322.109	330.51	373.602	330.51	375.87	330.51	323.402	330.51	447.024	330.51	679.26	330.51	908.766
331.611	758.593	331.611	577.537	331.611	659.362	331.611	737.248	331.611	704.944	331.611	648.069	331.611	656.995	331.611	393.587	331.611	296.857	331.611	329.18	382.275	331.611	331.611	538.322		331.611	238.323	331.611	280.261	331.611	511.528	331.611	440.91	331.611	253.445	331.611	326.006	331.611	372.52	331.611	377.249	331.611	323.713	331.611	448.844	331.611	678.648	331.611	901.198
332.711	754.45	332.711	574.58	332.711	658.01	332.711	737.727	332.711	702.481	332.711	644.764	332.711	654.148	332.711	391.25	332.711	297.994	332.711	327.79	379.5	332.711	332.711	537.269		332.711	239.015	332.711	279.382	332.711	509.141	332.711	436.695	332.711	249.205	332.711	326.199	332.711	372.681	332.711	379.466	332.711	323.279	332.711	456.097	332.711	679.265	332.711	894.984
333.812	750.579	333.812	573.041	333.812	658.147	333.812	736.506	333.812	699.555	333.812	641.932	333.812	652.683	333.812	391.111	333.812	296.885	333.812	326.267	381.873	333.812	333.812	535.93		333.812	239.316	333.812	278.61	333.812	505.964	333.812	433.853	333.812	245.32	333.812	325.395	333.812	373.156	333.812	381.067	333.812	323.562	333.812	459.745	333.812	681.552	333.812	894.558
334.912	748.658	334.912	572.656	334.912	659.656	334.912	731.861	334.912	699.312	334.912	640.016	334.912	652.405	334.912	393.032	334.912	296.065	334.912	325.099	383.2	334.912	334.912	534.717		334.912	238.11	334.912	279.399	334.912	504.115	334.912	431.919	334.912	242.34	334.912	321.936	334.912	374.518	334.912	382.236	334.912	325.704	334.912	462.112	334.912	686.94	334.912	894.621
336.012	748.414	336.012	572.171	336.012	660.202	336.012	727.1	336.012	701.44	336.012	640.426	336.012	648.845	336.012	395.38	336.012	293.638	336.012	318.492	387.459	336.012	336.012	533.771		336.012	236.383	336.012	278.316	336.012	502.407	336.012	430.721	336.012	239.423	336.012	319.55	336.012	374.621	336.012	382.2	336.012	326.7	336.012	462.29	336.012	691.824	336.012	895.331
337.112	746.878	337.112	570.406	337.112	659.288	337.112	719.882	337.112	704.673	337.112	640.384	337.112	648.353	337.112	397.38	337.112	291.356	337.112	322.707	389.005	337.112	337.112	533.38		337.112	234.849	337.112	277.084	337.112	503.706	337.112	431.885	337.112	239.084	337.112	320.464	337.112	375.111	337.112	384.328	337.112	326.857	337.112	455.92	337.112	696.557	337.112	899.465
338.212	745.413	338.212	566.95	338.212	657.343	338.212	709.907	338.212	708.717	338.212	642.422	338.212	650.394	338.212	399.851	338.212	290.199	338.212	327.858	388.141	338.212	338.212	533.711		338.212	233.541	338.212	276.157	338.212	508.544	338.212	432.929	338.212	240.204	338.212	321.651	338.212	375.482	338.212	383.682	338.212	326.629	338.212	453.846	338.212	699.518	338.212	905.42
339.312	740.646	339.312	562.868	339.312	653.288	339.312	703.344	339.312	710.143	339.312	644.952	339.312	650.36	339.312	401.358	339.312	289.942	339.312	334.278	388.783	339.312	339.312	532.407		339.312	233.351	339.312	274.997	339.312	506.907	339.312	433.787	339.312	241.327	339.312	323.526	339.312	375.725	339.312	383.006	339.312	326.579	339.312	453.702	339.312	700.296	339.312	911.788
340.412	734.756	340.412	558.451	340.412	648.103	340.412	700.01	340.412	709.195	340.412	646.898	340.412	648.465	340.412	400.577	340.412	290.609	340.412	339.852	388.599	340.412	340.412	531.792		340.412	232.417	340.412	273.678	340.412	504.202	340.412	434.517	340.412	243.134	340.412	324.688	340.412	374.017	340.412	382.918	340.412	327.36	340.412	455.304	340.412	700.165	340.412	920.68
341.511	727.127	341.511	554.784	341.511	644.963	341.511	701.497	341.511	706.241	341.511	646.225	341.511	645.925	341.511	398.61	341.511	291.765	341.511	342.464	390.384	341.511	341.511	530.98		341.511	232.199	341.511	273.969	341.511	502.451	341.511	433.782	341.511	243.555	341.511	325.432	341.511	381.927	341.511	382.835	341.511	328.153	341.511	458.36	341.511	702.206	341.511	925.505
342.612	717.517	342.612	551.891	342.612	641.621	342.612	710.964	342.612	702.666	342.612	644.478	342.612	646.968	342.612	396.9	342.612	292.808	342.612	343.368	394.403	342.612	342.612	532.649		342.612	231.867	342.612	273.756	342.612	499.55	342.612	434.057	342.612	243.173	342.612	325.846	342.612	387.571	342.612	383.025	342.612	329.309	342.612	462.398	342.612	704.774	342.612	927.872
343.712	725.989	343.712	549.186	343.712	638.717	343.712	712.66	343.712	697.167	343.712	641.618	343.712	647.503	343.712	396.029	343.712	296.009	343.712	339.325	397.578	343.712	343.712	534.86		343.712	230.449	343.712	272.009	343.712	498.177	343.712	433.481	343.712	242.602	343.712	325.65	343.712	384.425	343.712	383.426	343.712	329.847	343.712	467.904	343.712	716.172	343.712	927.663
344.811	731.263	344.811	545.848	344.811	636.411	344.811	707.808	344.811	692.843	344.811	638.157	344.811	647.994	344.811	396.357	344.811	299.134	344.811	335.14	400.089	344.811	344.811	537.039		344.811	228.828	344.811	270.377	344.811	497.421	344.811	432.118	344.811	242.102	344.811	325.23	344.811	380.826	344.811	384.464	344.811	329.922	344.811	473.496	344.811	719.179	344.811	926.389
345.91	733.673	345.91	542.537	345.91	634.86	345.91	698.338	345.91	689.27	345.91	634.181	345.91	647.659	345.91	395.679	345.91	301.523	345.91	331.615	399.749	345.91	345.91	541.365		345.91	227.368	345.91	269.25	345.91	496.95	345.91	428.341	345.91	241.894	345.91	325.247	345.91	380.184	345.91	386.904	345.91	329.394	345.91	477.617	345.91	719.474	345.91	924.46
347.009	732.027	347.009	539.28	347.009	634.742	347.009	693.946	347.009	687.347	347.009	630.508	347.009	646.28	347.009	395.48	347.009	302.191	347.009	330.176	399.16	347.009	347.009	547.619		347.009	226.163	347.009	268.654	347.009	496.716	347.009	424.201	347.009	242.124	347.009	325.967	347.009	384.367	347.009	390.533	347.009	328.677	347.009	478.864	347.009	720.744	347.009	921.911
348.107	725.1	348.107	536.334	348.107	631.058	348.107	689.354	348.107	687.801	348.107	628.731	348.107	643.654	348.107	394.79	348.107	301.396	348.107	329.636	398.007	348.107	348.107	548.084		348.107	225.397	348.107	268.782	348.107	496.428	348.107	420.746	348.107	242.948	348.107	327.237	348.107	388.655	348.107	396.608	348.107	326.566	348.107	476.155	348.107	721.37	348.107	919.088
349.206	719.28	349.206	534.166	349.206	626.534	349.206	687.917	349.206	690.197	349.206	626.977	349.206	640.476	349.206	395.289	349.206	300.707	349.206	330.696	396.426	349.206	349.206	545.318		349.206	225.287	349.206	269.72	349.206	496.441	349.206	418.02	349.206	243.825	349.206	329.537	349.206	391.515	349.206	401.419	349.206	327.327	349.206	470.65	349.206	721.764	349.206	917.619
350.304	713.787	350.304	532.037	350.304	622.203	350.304	684.355	350.304	688.441	350.304	628.027	350.304	636.883	350.304	395.449	350.304	300.087	350.304	334.959	398.417	350.304	350.304	543.939		350.304	225.869	350.304	270.452	350.304	496.271	350.304	416.051	350.304	244.333	350.304	331.438	350.304	392.29	350.304	403.726	350.304	328.883	350.304	467.424	350.304	721.251	350.304	920.856
351.403	707.281	351.403	530.381	351.403	617.644	351.403	682.911	351.403	685.436	351.403	630.441	351.403	633.538	351.403	397.633	351.403	299.365	351.403	338.166	400.9	351.403	351.403	542.686		351.403	225.422	351.403	269.743	351.403	496.272	351.403	414.751	351.403	244.584	351.403	331.239	351.403	393.479	351.403	404.708	351.403	331.315	351.403	464.343	351.403	719.758	351.403	925.653
352.501	702.091	352.501	529.512	352.501	614.673	352.501	683.374	352.501	681.893	352.501	633.176	352.501	633.865	352.501	401.939	352.501	298.233	352.501	339.762	405.936	352.501	352.501	541.309		352.501	224.796	352.501	268.221	352.501	497.101	352.501	414.614	352.501	244.46	352.501	331.402	352.501	395.445	352.501	404.236	352.501	336.633	352.501	465.566	352.501	718.415	352.501	929.985
353.599	698.96	353.599	527.926	353.599	612.78	353.599	681.401	353.599	677.206	353.599	635.704	353.599	636.815	353.599	405.88	353.599	296.339	353.599	341.134	405.537	353.599	353.599	540.516		353.599	223.631	353.599	266.094	353.599	497.568	353.599	415.984	353.599	243.662	353.599	332.998	353.599	396.792	353.599	402.382	353.599	338.923	353.599	467.475	353.599	715.169	353.599	932.805
354.697	696.841	354.697	530.11	354.697	612.475	354.697	678.663	354.697	676.956	354.697	639.117	354.697	639.307	354.697	410.861	354.697	296.967	354.697	342.36	403.011	354.697	354.697	538.941		354.697	222.125	354.697	263.336	354.697	497.932	354.697	417.529	354.697	242.392	354.697	334.774	354.697	397.367	354.697	401.818	354.697	339.529	354.697	470.237	354.697	716.761	354.697	936.098
355.794	693.726	355.794	526.24	355.794	612.643	355.794	674.31	355.794	678.287	355.794	642.802	355.794	641.466	355.794	413.695	355.794	297.891	355.794	340.569	400.426	355.794	355.794	536.903		355.794	220.245	355.794	260.839	355.794	495.876	355.794	418.46	355.794	240.664	355.794	336.17	355.794	398.151	355.794	403.11	355.794	338.494	355.794	472.736	355.794	718.805	355.794	939.825
356.892	688.495	356.892	520.197	356.892	611.693	356.892	669.078	356.892	679.774	356.892	642.315	356.892	642.538	356.892	414.726	356.892	300.24	356.892	338.837	396.721	356.892	356.892	536.387		356.892	220.215	356.892	259.944	356.892	492.83	356.892	418.504	356.892	238.677	356.892	336.375	356.892	398.731	356.892	406.72	356.892	340.034	356.892	474.961	356.892	719.985	356.892	943.677
357.99	682.572	357.99	517.893	357.99	606.885	357.99	665.546	357.99	682.854	357.99	639.958	357.99	642.605	357.99	415.856	357.99	302.479	357.99	338.804	394.127	357.99	357.99	536.049		357.99	220.25	357.99	259.782	357.99	488.577	357.99	417.525	357.99	237.105	357.99	336.31	357.99	399.729	357.99	410.312	357.99	342.509	357.99	477.208	357.99	718.993	357.99	946.772
359.087	685.675	359.087	516.811	359.087	607.886	359.087	665.965	359.087	686.577	359.087	638.432	359.087	642.343	359.087	417.148	359.087	304.332	359.087	338.838	393.212	359.087	359.087	536.767		359.087	219.726	359.087	259.842	359.087	484.946	359.087	413.324	359.087	235.389	359.087	336.776	359.087	404.866	359.087	413.792	359.087	343.953	359.087	479.408	359.087	719.653	359.087	948.386
360.184	691.201	360.184	514.546	360.184	608.107	360.184	669.513	360.184	687.814	360.184	636.805	360.184	641.009	360.184	416.922	360.184	304.747	360.184	338.997	393.485	360.184	360.184	540.981		360.184	220.774	360.184	259.943	360.184	482.058	360.184	408.09	360.184	233.51	360.184	337.503	360.184	406.752	360.184	413.742	360.184	344.933	360.184	481.531	360.184	721.304	360.184	950.388
361.281	695.616	361.281	512.578	361.281	609.235	361.281	671.853	361.281	687.046	361.281	636.484	361.281	638.91	361.281	416.217	361.281	303.357	361.281	340.135	396.176	361.281	361.281	544.8		361.281	221.334	361.281	259.881	361.281	480.317	361.281	404.172	361.281	232.329	361.281	338.178	361.281	407.444	361.281	413.032	361.281	345.314	361.281	483.289	361.281	721.698	361.281	953.218
362.378	696.186	362.378	508.57	362.378	608.105	362.378	672.098	362.378	686.177	362.378	640.995	362.378	637.514	362.378	415.419	362.378	301.679	362.378	340.945	398.962	362.378	362.378	547.725		362.378	223.827	362.378	260.813	362.378	481.289	362.378	401.618	362.378	231.656	362.378	338.5	362.378	407.145	362.378	410.743	362.378	344.89	362.378	484.61	362.378	724.057	362.378	956.391
363.475	697.977	363.475	507.999	363.475	605.24	363.475	672.413	363.475	687.143	363.475	643.496	363.475	641.105	363.475	414.62	363.475	300.824	363.475	341.404	403.161	363.475	363.475	549.738		363.475	224.684	363.475	263.787	363.475	481.332	363.475	398.887	363.475	233.059	363.475	338.601	363.475	405.966	363.475	409.09	363.475	343.45	363.475	485.392	363.475	728.952	363.475	960.721
364.572	699.871	364.572	507.114	364.572	583.024	364.572	671.629	364.572	689.829	364.572	646.274	364.572	657.898	364.572	414.013	364.572	302.467	364.572	342.156	404.431	364.572	364.572	550.984		364.572	224.298	364.572	265.72	364.572	481.256	364.572	399.237	364.572	233.499	364.572	338.345	364.572	404.081	364.572	408.308	364.572	344.935	364.572	486.666	364.572	732.344	364.572	963.651
365.669	700.01	365.669	510.298	365.669	617.95	365.669	668.74	365.669	692.984	365.669	650.693	365.669	646.72	365.669	418.461	365.669	304.557	365.669	343.8	405.37	365.669	365.669	550.336		365.669	222.096	365.669	266.099	365.669	481.966	365.669	402.772	365.669	234.709	365.669	337.839	365.669	401.169	365.669	409.44	365.669	347.006	365.669	488.503	365.669	731.791	365.669	965.655
366.765	700.137	366.765	513.872	366.765	625.009	366.765	666.098	366.765	700.535	366.765	655.908	366.765	643.345	366.765	418.674	366.765	307.173	366.765	345.286	405.875	366.765	366.765	545.233		366.765	220.953	366.765	263.86	366.765	484.028	366.765	409.807	366.765	237.043	366.765	337.018	366.765	399.32	366.765	411.545	366.765	348.914	366.765	490.629	366.765	731.773	366.765	965.677
367.862	701.311	367.862	517.335	367.862	614.158	367.862	664.51	367.862	703.288	367.862	645.245	367.862	642.145	367.862	419.52	367.862	310.065	367.862	346.086	403.323	367.862	367.862	542.31		367.862	221.642	367.862	262.848	367.862	486.898	367.862	416.731	367.862	237.823	367.862	335.858	367.862	399.999	367.862	413.633	367.862	350.45	367.862	492.827	367.862	732.396	367.862	964.936
368.958	704.157	368.958	520.651	368.958	608.813	368.958	664.044	368.958	704.728	368.958	640.829	368.958	643.562	368.958	421.629	368.958	312.599	368.958	347.464	408.543	368.958	368.958	539.854		368.958	222.486	368.958	262.666	368.958	490.561	368.958	421.859	368.958	239.233	368.958	338.567	368.958	401.95	368.958	415.628	368.958	351.663	368.958	495.316	368.958	734.256	368.958	964.376
370.054	706.745	370.054	524.26	370.054	605.061	370.054	664.922	370.054	704.682	370.054	642.31	370.054	646.766	370.054	424.208	370.054	314.132	370.054	349.211	413.799	370.054	370.054	541.158		370.054	224.429	370.054	264.405	370.054	494.89	370.054	425.223	370.054	240.014	370.054	342.718	370.054	404.364	370.054	417.573	370.054	352.637	370.054	498.829	370.054	736.761	370.054	964.904
371.15	711.697	371.15	526.569	371.15	614.917	371.15	667.168	371.15	703.966	371.15	646.773	371.15	650.212	371.15	426.984	371.15	314.63	371.15	349.383	415.311	371.15	371.15	546.766		371.15	224.696	371.15	260.438	371.15	497.902	371.15	426.579	371.15	239.366	371.15	346.238	371.15	407.14	371.15	419.42	371.15	353.349	371.15	502.698	371.15	739.252	371.15	965.989
372.246	715.942	372.246	528.677	372.246	620.697	372.246	670.404	372.246	701.047	372.246	650.394	372.246	653.325	372.246	431.092	372.246	313.606	372.246	352.13	416.281	372.246	372.246	552.274		372.246	224.801	372.246	259.478	372.246	500.38	372.246	426.038	372.246	238.55	372.246	349.413	372.246	410.277	372.246	421.48	372.246	353.907	372.246	505.619	372.246	741.723	372.246	967.858
373.341	718.478	373.341	531.416	373.341	623.115	373.341	674.688	373.341	706.654	373.341	654.808	373.341	656.064	373.341	432.874	373.341	311.932	373.341	358.483	417.218	373.341	373.341	555.336		373.341	225.82	373.341	261.801	373.341	502.783	373.341	423.694	373.341	238.21	373.341	351.741	373.341	413.686	373.341	422.816	373.341	354.082	373.341	507.711	373.341	743.578	373.341	971.451
374.437	721.83	374.437	534.205	374.437	625.776	374.437	682.834	374.437	714.991	374.437	660.054	374.437	657.916	374.437	433.344	374.437	310.64	374.437	363.601	418.343	374.437	374.437	555.109		374.437	227.362	374.437	264.945	374.437	504.842	374.437	423.237	374.437	237.744	374.437	353.415	374.437	417.441	374.437	426.645	374.437	357.801	374.437	507.385	374.437	746.038	374.437	976.95
375.532	725.585	375.532	537.188	375.532	636.198	375.532	693.472	375.532	723.991	375.532	664.702	375.532	659.668	375.532	436.696	375.532	310.507	375.532	364.786	419.223	375.532	375.532	554.542		375.532	228.924	375.532	267.565	375.532	506.935	375.532	425.096	375.532	237.561	375.532	354.236	375.532	421.303	375.532	431.249	375.532	362.605	375.532	506.219	375.532	746.808	375.532	983.756
376.628	729.846	376.628	540.393	376.628	643.705	376.628	700.311	376.628	729.554	376.628	668.715	376.628	661.661	376.628	440.298	376.628	311.008	376.628	363.479	419.878	376.628	376.628	554.248		376.628	230.18	376.628	269.797	376.628	508.986	376.628	428.648	376.628	238.793	376.628	356.584	376.628	425.763	376.628	435.196	376.628	367.344	376.628	503.935	376.628	746.703	376.628	990.319
377.723	735.576	377.723	543.282	377.723	646.739	377.723	704.275	377.723	736.7	377.723	672.214	377.723	663.976	377.723	444.378	377.723	312.274	377.723	359.426	420.738	377.723	377.723	553.999		377.723	231.01	377.723	270.87	377.723	511.194	377.723	433.5	377.723	240.782	377.723	359.823	377.723	430.366	377.723	438.924	377.723	370.667	377.723	503.383	377.723	747.117	377.723	994.804
378.818	741.812	378.818	546.058	378.818	649.403	378.818	702.212	378.818	740.697	378.818	675.025	378.818	666.86	378.818	448.177	378.818	316.881	378.818	352.791	421.772	378.818	378.818	552.542		378.818	231.38	378.818	271.459	378.818	512.964	378.818	436.998	378.818	243.335	378.818	358.327	378.818	434.672	378.818	441.385	378.818	371.166	378.818	505.239	378.818	748.419	378.818	997.315
379.913	748.705	379.913	549.203	379.913	654.545	379.913	700.056	379.913	741.788	379.913	677.278	379.913	670.012	379.913	450.96	379.913	318.878	379.913	356.806	423.179	379.913	379.913	551.604		379.913	232.115	379.913	271.938	379.913	513.71	379.913	439.368	379.913	244.841	379.913	355.061	379.913	437.578	379.913	441.003	379.913	368.65	379.913	509.198	379.913	751.578	379.913	997.935
381.008	753.644	381.008	552.443	381.008	656.931	381.008	700.55	381.008	739.901	381.008	678.982	381.008	673.446	381.008	450.436	381.008	320.164	381.008	381.343	424.773	381.008	381.008	553.17		381.008	232.477	381.008	272.478	381.008	513.814	381.008	438.946	381.008	246.442	381.008	355.837	381.008	440.341	381.008	440.519	381.008	364.027	381.008	515.041	381.008	756.97	381.008	998.37
382.102	756.377	382.102	555.279	382.102	659.04	382.102	701.244	382.102	737.796	382.102	680.439	382.102	677.631	382.102	447.73	382.102	318.62	382.102	377.156	426.95	382.102	382.102	553.854		382.102	232.806	382.102	273.154	382.102	514.157	382.102	438.69	382.102	245.887	382.102	356.798	382.102	441.336	382.102	439.444	382.102	369.924	382.102	522.047	382.102	761.957	382.102	1000.09
383.197	755.859	383.197	556.598	383.197	659.719	383.197	702.29	383.197	736.427	383.197	681.183	383.197	682.64	383.197	455.189	383.197	319.486	383.197	373.85	429.418	383.197	383.197	553.986		383.197	234.277	383.197	273.84	383.197	514.978	383.197	438.335	383.197	246.349	383.197	358.724	383.197	440.514	383.197	438.557	383.197	371.552	383.197	527.384	383.197	766.626	383.197	1002.52
384.291	756.244	384.291	557.035	384.291	656.77	384.291	703.965	384.291	737.693	384.291	684.335	384.291	687.378	384.291	457.295	384.291	321.17	384.291	370.729	432.237	384.291	384.291	554.642		384.291	236.925	384.291	274.997	384.291	516.083	384.291	438.9	384.291	246.73	384.291	360.791	384.291	438.536	384.291	437.164	384.291	373.6	384.291	530.544	384.291	770.568	384.291	1005.24
385.385	756.52	385.385	557.003	385.385	659.203	385.385	711.072	385.385	741.033	385.385	689.266	385.385	691.499	385.385	456.555	385.385	322.172	385.385	368.939	436.539	385.385	385.385	556.008		385.385	237.92	385.385	275.419	385.385	517.322	385.385	440.914	385.385	248.782	385.385	362.948	385.385	437.594	385.385	437.719	385.385	374.828	385.385	531.864	385.385	773.969	385.385	1010.07
386.477	758.136	386.477	556.234	386.477	665.599	386.477	715.99	386.477	745.155	386.477	698.31	386.477	693.688	386.477	454.946	386.477	323.351	386.477	368.482	440.709	386.477	386.477	556.01		386.477	238.272	386.477	275.505	386.477	518.488	386.477	444.639	386.477	249.663	386.477	365.032	386.477	437.344	386.477	439.69	386.477	374.974	386.477	532	386.477	776.632	386.477	1013.84
387.571	760.859	387.571	557.754	387.571	673.441	387.571	729.582	387.571	750.143	387.571	710.958	387.571	696.498	387.571	454.085	387.571	324.597	387.571	369.483	445.906	387.571	387.571	560.262		387.571	237.181	387.571	276.049	387.571	519.973	387.571	447.727	387.571	247.843	387.571	366.499	387.571	437.505	387.571	441.819	387.571	375.9	387.571	528.972	387.571	778.991	387.571	1018.58
388.665	766.734	388.665	561.634	388.665	679.438	388.665	743.687	388.665	756.365	388.665	713.261	388.665	700.459	388.665	453.569	388.665	325.87	388.665	371.274	451.754	388.665	388.665	569.79		388.665	233.858	388.665	276.682	388.665	528.183	388.665	450.828	388.665	256.802	388.665	365.741	388.665	438.088	388.665	444.151	388.665	376.696	388.665	527.01	388.665	781.897	388.665	1021.11
389.759	773.64	389.759	566.389	389.759	681.616	389.759	746.138	389.759	762.637	389.759	716.167	389.759	704.42	389.759	457.726	389.759	327.031	389.759	373.25	454.835	389.759	389.759	571.903		389.759	238.41	389.759	278.119	389.759	533.112	389.759	453.548	389.759	259.17	389.759	364.068	389.759	438.976	389.759	446.744	389.759	375.596	389.759	526.812	389.759	785.043	389.759	1024.66
390.853	778.481	390.853	571.216	390.853	683.83	390.853	745.549	390.853	766.343	390.853	718.995	390.853	707.924	390.853	464.429	390.853	328.062	390.853	378.004	455.105	390.853	390.853	573.155		390.853	243.429	390.853	279.912	390.853	535.207	390.853	456.305	390.853	259.487	390.853	363.421	390.853	440.276	390.853	449.314	390.853	380.206	390.853	528.056	390.853	788.758	390.853	1029.03
391.946	781.796	391.946	575.941	391.946	685.594	391.946	744.63	391.946	769.693	391.946	721.116	391.946	710.912	391.946	466.245	391.946	329.079	391.946	381.665	455.365	391.946	391.946	574.264		391.946	245.865	391.946	281.793	391.946	536.265	391.946	457.157	391.946	257.708	391.946	364.042	391.946	441.799	391.946	451.568	391.946	385.031	391.946	529.973	391.946	789.719	391.946	1034.91
393.039	783.544	393.039	581.277	393.039	680.846	393.039	742.413	393.039	773.379	393.039	723.004	393.039	713.074	393.039	466.559	393.039	329.986	393.039	378.14	454.006	393.039	393.039	574.5		393.039	246.852	393.039	282.608	393.039	535.94	393.039	458.311	393.039	256.428	393.039	365.216	393.039	444.636	393.039	453.749	393.039	395.861	393.039	532.339	393.039	790.949	393.039	1043.81
394.133	785.41	394.133	585.448	394.133	678.058	394.133	741.021	394.133	777.945	394.133	724.814	394.133	714.794	394.133	470.953	394.133	330.756	394.133	370.158	452.863	394.133	394.133	575.18		394.133	246.751	394.133	283.555	394.133	537.441	394.133	462.6	394.133	256.165	394.133	367.573	394.133	447.768	394.133	455.314	394.133	399.683	394.133	535.252	394.133	792.265	394.133	1051.86
395.226	787.57	395.226	588.314	395.226	682.644	395.226	740.027	395.226	778.893	395.226	726.942	395.226	716.195	395.226	474.833	395.226	331.706	395.226	367.145	452.172	395.226	395.226	575.607		395.226	245.663	395.226	283.574	395.226	538.515	395.226	465.807	395.226	256.737	395.226	370.268	395.226	450.277	395.226	456.449	395.226	399.413	395.226	538.629	395.226	796.102	395.226	1059.28
396.319	789.852	396.319	590.243	396.319	700.495	396.319	741.016	396.319	778.472	396.319	729.654	396.319	717.309	396.319	477.168	396.319	332.579	396.319	371.845	451.811	396.319	396.319	576.261		396.319	243.928	396.319	283.446	396.319	539.381	396.319	468.488	396.319	258.065	396.319	372.616	396.319	452.058	396.319	456.936	396.319	395.039	396.319	542.28	396.319	802.149	396.319	1066.15
397.412	792.243	397.412	591.306	397.412	704.712	397.412	741.642	397.412	777.729	397.412	732.926	397.412	718.068	397.412	477.811	397.412	333.416	397.412	377.516	455.082	397.412	397.412	577.594		397.412	242.844	397.412	283.393	397.412	543.938	397.412	468.592	397.412	259.473	397.412	371.847	397.412	453.661	397.412	460.047	397.412	393.745	397.412	546.01	397.412	806.222	397.412	1067.31
398.504	795.01	398.504	591.625	398.504	702.479	398.504	741.642	398.504	776.009	398.504	735.924	398.504	717.745	398.504	479.157	398.504	334.326	398.504	384.917	458.853	398.504	398.504	579.344		398.504	244.128	398.504	283.406	398.504	545.291	398.504	463.55	398.504	260.981	398.504	374.238	398.504	456.902	398.504	465.46	398.504	394.823	398.504	547.592	398.504	809.337	398.504	1066.62
399.597	796.455	399.597	590.624	399.597	697.225	399.597	742.061	399.597	775.201	399.597	737.8	399.597	717.855	399.597	480.805	399.597	335.191	399.597	389.813	463.826	399.597	399.597	582.302		399.597	246.217	399.597	284.165	399.597	546.503	399.597	450.333	399.597	261.472	399.597	377.187	399.597	460.061	399.597	464.53	399.597	395.071	399.597	556.477	399.597	813.55	399.597	1065.36
400.689	796.589	400.689	589.747	400.689	690.819	400.689	743.853	400.689	774.443	400.689	739.05	400.689	718.657	400.689	482.821	400.689	335.865	400.689	390.463	468.942	400.689	400.689	591.01		400.689	249.333	400.689	284.822	400.689	547.594	400.689	458.592	400.689	261.794	400.689	378.664	400.689	462.77	400.689	463.947	400.689	394.565	400.689	562.574	400.689	817.272	400.689	1070.67
401.78	795.158	401.78	590.18	401.78	686.362	401.78	746.237	401.78	776.922	401.78	739.567	401.78	720.712	401.78	485.096	401.78	336.623	401.78	390.833	474.246	401.78	401.78	596.224		401.78	251.009	401.78	286.159	401.78	548.606	401.78	463.327	401.78	261.006	401.78	380.041	401.78	464.991	401.78	462.174	401.78	396.045	401.78	565.164	401.78	820.88	401.78	1078.62
402.872	795.205	402.872	592.411	402.872	690.919	402.872	749.568	402.872	787.769	402.872	738.43	402.872	724.221	402.872	487.583	402.872	339.291	402.872	387.972	479.784	402.872	402.872	599.609		402.872	251.583	402.872	287.757	402.872	549.496	402.872	465.51	402.872	261.244	402.872	381.489	402.872	466.736	402.872	466.541	402.872	398.377	402.872	564.183	402.872	822.842	402.872	1085.79
403.964	798.309	403.964	595.878	403.964	698.621	403.964	753.906	403.964	798.887	403.964	739.212	403.964	728.895	403.964	490.317	403.964	342.92	403.964	391.242	484.341	403.964	403.964	600.125		403.964	251.211	403.964	288.071	403.964	551.086	403.964	465.17	403.964	261.721	403.964	382.294	403.964	467.022	403.964	470.475	403.964	400.41	403.964	561.35	403.964	824.434	403.964	1094.25
405.056	800.612	405.056	599.745	405.056	706.144	405.056	759.487	405.056	798.704	405.056	741.875	405.056	736.224	405.056	493.541	405.056	347.233	405.056	396.23	488.704	405.056	405.056	598.824		405.056	250.628	405.056	288.107	405.056	552.356	405.056	463.877	405.056	262.264	405.056	383	405.056	466.654	405.056	473.739	405.056	401.123	405.056	556.984	405.056	826.414	405.056	1102.55
406.147	800.327	406.147	602.846	406.147	712.462	406.147	764.521	406.147	802.009	406.147	746.319	406.147	744.675	406.147	496.335	406.147	351.851	406.147	401.162	492.512	406.147	406.147	600.302		406.147	250.21	406.147	289.835	406.147	552.595	406.147	462.128	406.147	264.77	406.147	384.369	406.147	465.877	406.147	476.185	406.147	402.598	406.147	559.305	406.147	830.76	406.147	1109.59
407.239	803.222	407.239	603.193	407.239	713.662	407.239	767.842	407.239	805.8	407.239	751.853	407.239	753.114	407.239	499.153	407.239	357.225	407.239	407.975	496.67	407.239	407.239	604.437		407.239	250.49	407.239	291.085	407.239	553.816	407.239	465.408	407.239	265.696	407.239	388.331	407.239	464.781	407.239	478.065	407.239	404.092	407.239	563.544	407.239	835.798	407.239	1112.95
408.331	806.379	408.331	604.694	408.331	713.312	408.331	769.598	408.331	807.364	408.331	757.497	408.331	761.135	408.331	500.043	408.331	357.072	408.331	412.49	500.254	408.331	408.331	609.088		408.331	252.98	408.331	294.047	408.331	555.952	408.331	468.42	408.331	266.484	408.331	392.137	408.331	465.313	408.331	479.652	408.331	407.039	408.331	567.647	408.331	841.418	408.331	1113.71
409.422	809.135	409.422	611.431	409.422	715.754	409.422	769.271	409.422	809.273	409.422	762.114	409.422	763.708	409.422	500.003	409.422	356.984	409.422	414.623	503.877	409.422	409.422	611.985		409.422	255.218	409.422	295.674	409.422	556.189	409.422	471.212	409.422	266.993	409.422	394.87	409.422	467.579	409.422	481.137	409.422	410.556	409.422	573.332	409.422	847.487	409.422	1117.26
410.513	811.171	410.513	615.451	410.513	716.895	410.513	767.307	410.513	811.944	410.513	766.326	410.513	764.451	410.513	500.268	410.513	356.542	410.513	415.815	508.508	410.513	410.513	613.98		410.513	257.104	410.513	296.907	410.513	556.579	410.513	472.812	410.513	266.242	410.513	395.929	410.513	471.767	410.513	481.404	410.513	413.138	410.513	580.707	410.513	854.589	410.513	1121.48
411.605	805.895	411.605	604.626	411.605	717.719	411.605	767.568	411.605	815.311	411.605	774.448	411.605	763.617	411.605	495.801	411.605	356.22	411.605	417.005	512.865	411.605	411.605	619.877		411.605	258.612	411.605	294.312	411.605	556.345	411.605	473.883	411.605	267.562	411.605	397.319	411.605	477.88	411.605	482.125	411.605	415.274	411.605	584.107	411.605	863.881	411.605	1129.31
412.693	808.448	412.693	605.844	412.693	721.799	412.693	768.746	412.693	819.086	412.693	776.493	412.693	764.026	412.693	502.574	412.693	356.542	412.693	418.481	518.083	412.693	412.693	623.81		412.693	259.705	412.693	294.553	412.693	556.593	412.693	473.76	412.693	270.886	412.693	398.638	412.693	484.143	412.693	483.761	412.693	417.576	412.693	583.936	412.693	873.296	412.693	1140
413.784	812.979	413.784	606.329	413.784	720.016	413.784	772.456	413.784	822.603	413.784	776.418	413.784	765.461	413.784	509.824	413.784	357.499	413.784	420.753	528.077	413.784	413.784	628.418		413.784	260.382	413.784	295.233	413.784	557.038	413.784	472.969	413.784	273.871	413.784	400.613	413.784	488.623	413.784	489.171	413.784	419.298	413.784	582.5	413.784	881.297	413.784	1156.28
414.875	819.639	414.875	607.101	414.875	731.355	414.875	777.668	414.875	826.134	414.875	778.427	414.875	767.784	414.875	517.312	414.875	360.947	414.875	423.671	537.815	414.875	414.875	635.376		414.875	260.555	414.875	296.222	414.875	556.822	414.875	473.27	414.875	275.52	414.875	402.311	414.875	491.824	414.875	494.461	414.875	421.932	414.875	579.252	414.875	888.766	414.875	1172.35
415.966	824.289	415.966	608.383	415.966	721.456	415.966	782.832	415.966	829.519	415.966	781.491	415.966	771.416	415.966	524.841	415.966	365.671	415.966	427.182	548.228	415.966	415.966	641.354		415.966	260.356	415.966	297.531	415.966	557.496	415.966	473.335	415.966	275.37	415.966	403.873	415.966	494.178	415.966	500.721	415.966	426.208	415.966	580.343	415.966	895.608	415.966	1186.9
417.056	826.118	417.056	611.226	417.056	713.195	417.056	786.947	417.056	832.92	417.056	787.28	417.056	776.847	417.056	533.128	417.056	370.858	417.056	431.562	559.517	417.056	417.056	646.115		417.056	259.793	417.056	299.185	417.056	558.975	417.056	473.062	417.056	274.85	417.056	406.229	417.056	495.302	417.056	505.075	417.056	430.488	417.056	584.478	417.056	900.459	417.056	1198.28
418.147	828.921	418.147	613.584	418.147	699.395	418.147	789.865	418.147	835.965	418.147	794.781	418.147	781.765	418.147	540.268	418.147	376.352	418.147	436.502	569.071	418.147	418.147	651.538		418.147	259.027	418.147	301.935	418.147	563.574	418.147	475.407	418.147	273.966	418.147	409.404	418.147	494.747	418.147	509.133	418.147	435.815	418.147	590.917	418.147	905.15	418.147	1209.05
419.237	828.96	419.237	614.828	419.237	699.302	419.237	790.424	419.237	838.847	419.237	802.485	419.237	786.569	419.237	545.159	419.237	381.692	419.237	441.828	578.52	419.237	419.237	658.535		419.237	258.057	419.237	303.514	419.237	570.033	419.237	476.907	419.237	273.075	419.237	413.193	419.237	497.523	419.237	512.686	419.237	440.121	419.237	595.802	419.237	910.759	419.237	1218.21
420.327	829.611	420.327	617.155	420.327	700.988	420.327	787.629	420.327	841.153	420.327	808.94	420.327	791.268	420.327	549.635	420.327	386.734	420.327	447.205	587.902	420.327	420.327	665.803		420.327	256.335	420.327	297.641	420.327	576.638	420.327	479.494	420.327	275.861	420.327	418.038	420.327	500.692	420.327	514.934	420.327	441.225	420.327	599.768	420.327	916.163	420.327	1228.29
421.415	830.824	421.415	623.035	421.415	704.557	421.415	784.549	421.415	843.079	421.415	815.204	421.415	795.137	421.415	551.478	421.415	390.831	421.415	453.629	597.402	421.415	421.415	673.339		421.415	255.967	421.415	299.998	421.415	579.652	421.415	481.838	421.415	278.527	421.415	423.958	421.415	506.077	421.415	515.998	421.415	440.193	421.415	604.966	421.415	923.595	421.415	1238.51
422.505	830.487	422.505	630.661	422.505	708.7	422.505	780.439	422.505	845.133	422.505	816.775	422.505	798.67	422.505	551.504	422.505	393.879	422.505	459.757	608.454	422.505	422.505	680.648		422.505	257.229	422.505	299.926	422.505	581.295	422.505	482.916	422.505	279.471	422.505	431.343	422.505	512.872	422.505	516.412	422.505	440.569	422.505	607.822	422.505	932.861	422.505	1246.07
423.595	829.926	423.595	627.653	423.595	713.093	423.595	777.284	423.595	846.837	423.595	818.33	423.595	802.342	423.595	553.468	423.595	396.271	423.595	464.974	619.327	423.595	423.595	686.431		423.595	258.525	423.595	304.567	423.595	581.666	423.595	481.337	423.595	279.511	423.595	437.425	423.595	519.842	423.595	518.901	423.595	440.989	423.595	610.016	423.595	942.217	423.595	1263.73
424.684	827.772	424.684	622.832	424.684	716.091	424.684	775.948	424.684	848.104	424.684	818.047	424.684	807.022	424.684	556.387	424.684	398.495	424.684	469.145	631.189	424.684	424.684	693.043		424.684	259.454	424.684	306.378	424.684	580.554	424.684	480.927	424.684	278.519	424.684	442.243	424.684	517.103	424.684	522.335	424.684	443.406	424.684	612.112	424.684	949.414	424.684	1282.33
425.774	824.074	425.774	617.818	425.774	717.543	425.774	776.942	425.774	848.93	425.774	819.894	425.774	812.785	425.774	559.275	425.774	400.263	425.774	470.602	641.394	425.774	425.774	700.514		425.774	259.676	425.774	303.871	425.774	578.164	425.774	482.326	425.774	277.802	425.774	446.135	425.774	518.225	425.774	524.636	425.774	446.476	425.774	614.074	425.774	956.628	425.774	1299.92
426.863	821.313	426.863	613.931	426.863	717.667	426.863	776.245	426.863	850.037	426.863	824.073	426.863	819.646	426.863	566.367	426.863	402.086	426.863	467.507	650.534	426.863	426.863	714.588		426.863	259.077	426.863	302.224	426.863	576.223	426.863	484.222	426.863	278.008	426.863	448.532	426.863	522.748	426.863	528.93	426.863	450.256	426.863	629.615	426.863	978.565	426.863	1317.56
427.952	819.814	427.952	611.301	427.952	714.643	427.952	774.751	427.952	851.454	427.952	831.646	427.952	827.512	427.952	574.597	427.952	403.968	427.952	478.284	660.922	427.952	427.952	729.204		427.952	258.683	427.952	301.31	427.952	573.947	427.952	485.755	427.952	278.665	427.952	450.462	427.952	530.74	427.952	532.834	427.952	455.149	427.952	639.582	427.952	991.999	427.952	1333.28
429.039	819.481	429.039	609.812	429.039	712.119	429.039	773.254	429.039	853.839	429.039	839.616	429.039	835.061	429.039	582.594	429.039	407.232	429.039	484.19	674.083	429.039	429.039	737.618		429.039	258.754	429.039	301.354	429.039	575.059	429.039	486.962	429.039	279.789	429.039	451.876	429.039	535.348	429.039	537.078	429.039	460.837	429.039	646.437	429.039	1006.23	429.039	1349.41
430.128	819.706	430.128	609.435	430.128	710.333	430.128	772.631	430.128	857.576	430.128	848.433	430.128	842.512	430.128	590.702	430.128	411.668	430.128	490.125	686.83	430.128	430.128	744.312		430.128	259.569	430.128	301.653	430.128	571.275	430.128	488.006	430.128	281.324	430.128	453.737	430.128	540.521	430.128	542.166	430.128	465.843	430.128	648.031	430.128	1015.74	430.128	1366.94
431.217	821.456	431.217	610.088	431.217	709.76	431.217	772.088	431.217	861.797	431.217	857.481	431.217	850.019	431.217	599.199	431.217	417.219	431.217	498.238	699.43	431.217	431.217	751.217		431.217	257.749	431.217	303.922	431.217	570.206	431.217	488.291	431.217	283.214	431.217	456.487	431.217	543.885	431.217	547.781	431.217	466.412	431.217	648.562	431.217	1025.14	431.217	1389.19
432.306	823.954	432.306	612.22	432.306	710.416	432.306	770.794	432.306	866.737	432.306	866.56	432.306	858.107	432.306	607.403	432.306	422.159	432.306	508.66	713.49	432.306	432.306	759.836		432.306	255.165	432.306	305.879	432.306	570.566	432.306	486.721	432.306	285.424	432.306	462.41	432.306	548.181	432.306	554.774	432.306	469.559	432.306	649.671	432.306	1036.91	432.306	1412.44
433.394	826.228	433.394	616.563	433.394	712.538	433.394	777.989	433.394	872.126	433.394	875.413	433.394	863.46	433.394	615.306	433.394	427.188	433.394	518.895	728.37	433.394	433.394	770.421		433.394	257.176	433.394	306.944	433.394	575.796	433.394	484.938	433.394	286.573	433.394	468.223	433.394	551.222	433.394	561.588	433.394	474.576	433.394	650.522	433.394	1050.89	433.394	1439.84
434.483	828.434	434.483	620.566	434.483	714.611	434.483	782.257	434.483	877.685	434.483	884.399	434.483	870.168	434.483	623.397	434.483	433.798	434.483	528.539	746.543	434.483	434.483	782.01		434.483	261.052	434.483	307.571	434.483	579.757	434.483	482.866	434.483	287.305	434.483	473.7	434.483	555.898	434.483	569.11	434.483	478.908	434.483	657.965	434.483	1068.69	434.483	1468.3
435.569	830.305	435.569	622.534	435.569	716.237	435.569	783.026	435.569	883.17	435.569	893.058	435.569	880.78	435.569	628.582	435.569	439.482	435.569	537.655	762.234	435.569	435.569	795.568		435.569	265.281	435.569	308.48	435.569	584.649	435.569	481.757	435.569	287.3	435.569	479.408	435.569	561.609	435.569	576.566	435.569	485.997	435.569	668.217	435.569	1090.44	435.569	1497.14
436.657	831.77	436.657	620.984	436.657	717.18	436.657	781.161	436.657	889.114	436.657	901.922	436.657	892.848	436.657	632.786	436.657	446.045	436.657	546.071	777.21	436.657	436.657	810.902		436.657	266.774	436.657	308.043	436.657	584.256	436.657	481.076	436.657	287.574	436.657	485.243	436.657	566.649	436.657	584.759	436.657	492.976	436.657	679.508	436.657	1113.16	436.657	1525.73
437.745	832.682	437.745	618.856	437.745	716.843	437.745	779.054	437.745	896.941	437.745	910.988	437.745	904.454	437.745	634.749	437.745	453.376	437.745	552.869	770.284	437.745	437.745	827.344		437.745	267.184	437.745	307.96	437.745	582.308	437.745	481.219	437.745	288.7	437.745	491.189	437.745	575.496	437.745	592.081	437.745	499.222	437.745	688.251	437.745	1146.61	437.745	1552.7
438.833	833.595	438.833	617.708	438.833	718.119	438.833	778.933	438.833	907.581	438.833	920.514	438.833	917.827	438.833	640.891	438.833	463.716	438.833	559.854	800.72	438.833	438.833	851.59		438.833	267.329	438.833	309.042	438.833	579.67	438.833	483.721	438.833	289.339	438.833	497.25	438.833	585.826	438.833	596.715	438.833	507.537	438.833	696.345	438.833	1173.2	438.833	1581.12
439.921	834.103	439.921	617.62	439.921	720.854	439.921	781.765	439.921	919.416	439.921	930.322	439.921	930.475	439.921	650.533	439.921	472.76	439.921	568.755	834.228	439.921	439.921	879.542		439.921	266.986	439.921	311.012	439.921	577.306	439.921	487.544	439.921	288.99	439.921	503.688	439.921	594.504	439.921	597.522	439.921	516.109	439.921	703.769	439.921	1198.02	439.921	1611.67
441.008	834.464	441.008	618.863	441.008	723.587	441.008	787.344	441.008	931.716	441.008	940.569	441.008	941.784	441.008	660.003	441.008	480.446	441.008	576.173	845.878	441.008	441.008	897.862		441.008	266.422	441.008	313.987	441.008	574.809	441.008	492.307	441.008	289.803	441.008	510.542	441.008	601.48	441.008	598.731	441.008	524.374	441.008	712.287	441.008	1219.58	441.008	1644.23
442.094	834.412	442.094	621.201	442.094	726.141	442.094	790.33	442.094	943.572	442.094	950.955	442.094	953.548	442.094	666.799	442.094	487.031	442.094	570.865	862.68	442.094	442.094	912.12		442.094	266.01	442.094	317.75	442.094	573.631	442.094	497.226	442.094	293.055	442.094	519.03	442.094	608.327	442.094	606.161	442.094	528.796	442.094	722.349	442.094	1238.61	442.094	1679.01
443.181	834.778	443.181	624.685	443.181	729.162	443.181	792.163	443.181	955.279	443.181	961.107	443.181	966.062	443.181	674.021	443.181	494.043	443.181	599.305	876.59	443.181	443.181	929.067		443.181	266.553	443.181	320.982	443.181	574.308	443.181	501.676	443.181	295.002	443.181	527.709	443.181	615.376	443.181	618.028	443.181	534.631	443.181	735.195	443.181	1258.93	443.181	1716.14
444.269	836.456	444.269	629.821	444.269	731.262	444.269	793.998	444.269	966.054	444.269	970.504	444.269	978.002	444.269	681.795	444.269	501.445	444.269	610.563	888.209	444.269	444.269	944.268		444.269	268.643	444.269	323.383	444.269	578.112	444.269	505.178	444.269	297.192	444.269	533.775	444.269	622.84	444.269	629.54	444.269	540.304	444.269	750.285	444.269	1281.81	444.269	1755.57
445.356	842.309	445.356	636.129	445.356	734.102	445.356	795.172	445.356	977.265	445.356	981.516	445.356	990.837	445.356	692.307	445.356	509.006	445.356	620.435	896.879	445.356	445.356	966.512		445.356	270.908	445.356	324.508	445.356	582.132	445.356	505.406	445.356	299.207	445.356	539.999	445.356	631.244	445.356	638.262	445.356	548.874	445.356	763.67	445.356	1308.59	445.356	1796.57
446.443	848.579	446.443	643.224	446.443	736.732	446.443	796.815	446.443	988.604	446.443	993.917	446.443	1004.1	446.443	701.251	446.443	516.756	446.443	629.103	920.741	446.443	446.443	992.292		446.443	273.627	446.443	318.955	446.443	589.1	446.443	504.855	446.443	301.821	446.443	545.002	446.443	639.809	446.443	647.521	446.443	551.17	446.443	773.903	446.443	1337.82	446.443	1839.36
447.528	855.524	447.528	652.181	447.528	739.588	447.528	799.654	447.528	999.785	447.528	1010.74	447.528	1019.47	447.528	713.629	447.528	524.565	447.528	641.424	941.052	447.528	447.528	1020.51		447.528	276.117	447.528	320.772	447.528	595.206	447.528	502.884	447.528	304.402	447.528	547.271	447.528	649.746	447.528	654.646	447.528	554.154	447.528	778.643	447.528	1368.29	447.528	1885.85
448.614	862.038	448.614	657.178	448.614	742.325	448.614	802.705	448.614	1010.62	448.614	1024.9	448.614	1037.02	448.614	726.008	448.614	532.396	448.614	654.15	959.597	448.614	448.614	1049.14		448.614	278.267	448.614	320.144	448.614	598.741	448.614	502.321	448.614	305.928	448.614	554.58	448.614	660.315	448.614	663.633	448.614	559.104	448.614	788.129	448.614	1400.47	448.614	1924.75
449.701	865.495	449.701	659.061	449.701	745.373	449.701	805.498	449.701	1021.75	449.701	1037.42	449.701	1056.08	449.701	738.11	449.701	540.756	449.701	669.436	975.675	449.701	449.701	1075.37		449.701	279.656	449.701	319.73	449.701	600.837	449.701	502.303	449.701	307.176	449.701	565.557	449.701	671.895	449.701	674.134	449.701	571.556	449.701	799.122	449.701	1434.22	449.701	1964.82
450.787	867.289	450.787	658.061	450.787	748.705	450.787	808.215	450.787	1031.64	450.787	1050.03	450.787	1068.57	450.787	749.587	450.787	549.635	450.787	681.855	989.453	450.787	450.787	1103.56		450.787	281.001	450.787	318.011	450.787	601.348	450.787	503.674	450.787	308.245	450.787	574.377	450.787	682.312	450.787	683.765	450.787	582.996	450.787	808.156	450.787	1468.92	450.787	2003.61
451.874	867.353	451.874	655.402	451.874	751.688	451.874	810.579	451.874	1040.36	451.874	1059.97	451.874	1079.79	451.874	757.344	451.874	558.178	451.874	701.342	1000.94	451.874	451.874	1129.6		451.874	280.806	451.874	316.893	451.874	600.285	451.874	505.849	451.874	309.371	451.874	581.707	451.874	690.461	451.874	695.068	451.874	594.268	451.874	815.949	451.874	1503.12	451.874	2053.37
452.958	867.869	452.958	658.417	452.958	753.755	452.958	812.546	452.958	1047.49	452.958	1072.96	452.958	1096.61	452.958	762.336	452.958	566.363	452.958	716.619	1010.32	452.958	452.958	1153.68		452.958	279.528	452.958	316.346	452.958	598.879	452.958	508.416	452.958	309.806	452.958	588.292	452.958	697.732	452.958	705.417	452.958	602.941	452.958	825.757	452.958	1538.45	452.958	2114.31
454.044	867.99	454.044	661.55	454.044	756.295	454.044	814.376	454.044	1053.64	454.044	1085.9	454.044	1113.96	454.044	770.186	454.044	574.278	454.044	700.087	1017.26	454.044	454.044	1178.82		454.044	279.005	454.044	317.542	454.044	601.734	454.044	507.635	454.044	310.121	454.044	593.416	454.044	701.918	454.044	713.881	454.044	610.202	454.044	836.469	454.044	1574.23	454.044	2165.69
455.13	867.489	455.13	664.343	455.13	758.608	455.13	815.385	455.13	1058.25	455.13	1095.21	455.13	1127.38	455.13	779.997	455.13	582.123	455.13	727.176	1023.51	455.13	455.13	1203.61		455.13	278.946	455.13	320.523	455.13	604.157	455.13	505.164	455.13	309.402	455.13	597.572	455.13	705.798	455.13	719.857	455.13	610.658	455.13	847.191	455.13	1609.29	455.13	2210.3
456.216	865.887	456.216	665.199	456.216	758.406	456.216	815.307	456.216	1064.35	456.216	1103.89	456.216	1140.55	456.216	789.36	456.216	588.511	456.216	738.944	1028.92	456.216	456.216	1229.14		456.216	279.726	456.216	322.151	456.216	604.194	456.216	501.698	456.216	308.353	456.216	601.083	456.216	710.799	456.216	722.524	456.216	610.891	456.216	858.369	456.216	1642.6	456.216	2244.65
457.302	863.219	457.302	664.112	457.302	750.248	457.302	813.588	457.302	1070.96	457.302	1113.3	457.302	1146.85	457.302	794.877	457.302	594.022	457.302	754.381	1036.01	457.302	457.302	1263.52		457.302	280.84	457.302	322.675	457.302	602.931	457.302	498.533	457.302	305.948	457.302	604.678	457.302	716.832	457.302	725.001	457.302	617.958	457.302	870.325	457.302	1673.24	457.302	2282
458.385	859.495	458.385	661.127	458.385	739.273	458.385	811.619	458.385	1078.4	458.385	1126.32	458.385	1158.8	458.385	798.782	458.385	599.27	458.385	762.785	1044.48	458.385	458.385	1294.87		458.385	278.723	458.385	322.285	458.385	601.9	458.385	495.623	458.385	303.003	458.385	609.113	458.385	721.447	458.385	726.254	458.385	629.186	458.385	880.239	458.385	1703.11	458.385	2326.47
459.471	854.065	459.471	656.621	459.471	729.138	459.471	808.961	459.471	1086.26	459.471	1139.8	459.471	1171.45	459.471	802.257	459.471	604.773	459.471	769.513	1052.48	459.471	459.471	1323.6		459.471	275.46	459.471	320.676	459.471	599.845	459.471	492.667	459.471	299.617	459.471	613.967	459.471	726.745	459.471	722.131	459.471	639.794	459.471	888.899	459.471	1734.28	459.471	2371.36
460.556	847.503	460.556	650.353	460.556	726.044	460.556	805.199	460.556	1100.75	460.556	1154.95	460.556	1180.4	460.556	804.522	460.556	611.615	460.556	773.197	1062.17	460.556	460.556	1351.29		460.556	272.071	460.556	317.885	460.556	597.707	460.556	490.118	460.556	296.292	460.556	618.098	460.556	732.663	460.556	731.614	460.556	648.816	460.556	896.531	460.556	1766.5	460.556	2415.97
461.641	839.371	461.641	642.116	461.641	720.444	461.641	798.234	461.641	1100.3	461.641	1158.79	461.641	1189.37	461.641	806.392	461.641	618.615	461.641	778.263	1067.85	461.641	461.641	1378.52		461.641	268.964	461.641	311.411	461.641	595.499	461.641	488.921	461.641	293.528	461.641	622.005	461.641	739.155	461.641	749.477	461.641	651.52	461.641	902.904	461.641	1799.54	461.641	2458.3
462.724	830.358	462.724	631.717	462.724	717.075	462.724	791.741	462.724	1099	462.724	1155.64	462.724	1199.34	462.724	807.176	462.724	625.087	462.724	784.423	1073.09	462.724	462.724	1404.67		462.724	265.956	462.724	311.427	462.724	593.086	462.724	487.274	462.724	290.689	462.724	625.421	462.724	743.863	462.724	766.203	462.724	653.718	462.724	907.892	462.724	1832.81	462.724	2492.92
463.809	820.75	463.809	631.274	463.809	712.564	463.809	785.253	463.809	1097.73	463.809	1151.34	463.809	1210.61	463.809	807.833	463.809	631.369	463.809	792.16	1077.79	463.809	463.809	1430.95		463.809	263.091	463.809	312.676	463.809	590.385	463.809	485.07	463.809	287.642	463.809	625.444	463.809	747.341	463.809	772.649	463.809	657.955	463.809	910.965	463.809	1866.25	463.809	2529.35
464.894	810.717	464.894	626.972	464.894	709.422	464.894	777.852	464.894	1096.47	464.894	1146.48	464.894	1215.81	464.894	809.414	464.894	637.477	464.894	799.989	1080.46	464.894	464.894	1455.32		464.894	260.43	464.894	312.258	464.894	587.269	464.894	481.976	464.894	282.898	464.894	626.289	464.894	749.757	464.894	779.272	464.894	661.167	464.894	913.207	464.894	1900.79	464.894	2565.97
465.979	800.195	465.979	619.515	465.979	703.268	465.979	768.907	465.979	1095.68	465.979	1142.6	465.979	1220.81	465.979	811.4	465.979	643.103	465.979	806.128	1082.45	465.979	465.979	1479.14		465.979	257.914	465.979	308.681	465.979	584.432	465.979	477.826	465.979	286.953	465.979	627.456	465.979	750.739	465.979	781.619	465.979	664.891	465.979	919.911	465.979	1933.29	465.979	2599.37
467.061	789.141	467.061	609.929	467.061	694.45	467.061	761.139	467.061	1095.61	467.061	1140.23	467.061	1224.79	467.061	812.875	467.061	648.571	467.061	809.658	1083.23	467.061	467.061	1501.97		467.061	255.3	467.061	301.322	467.061	579.142	467.061	472.924	467.061	292.117	467.061	628.298	467.061	751.169	467.061	781.655	467.061	667.607	467.061	937.947	467.061	1958.67	467.061	2636.91
468.146	778.39	468.146	595.485	468.146	686.253	468.146	751.282	468.146	1096.37	468.146	1141.44	468.146	1228.07	468.146	808.496	468.146	649.087	468.146	811.352	1083.52	468.146	468.146	1526.42		468.146	253.671	468.146	293.517	468.146	572.614	468.146	466.852	468.146	283.23	468.146	628.928	468.146	750.126	468.146	780.607	468.146	668.715	468.146	934.667	468.146	1983.14	468.146	2675.05
469.23	767.943	469.23	583.436	469.23	679.629	469.23	740.921	469.23	1097.34	469.23	1145.07	469.23	1230.63	469.23	801.029	469.23	647.77	469.23	810.882	1080.69	469.23	469.23	1549.18		469.23	251.733	469.23	287.067	469.23	565.94	469.23	459.964	469.23	274.721	469.23	629.098	469.23	747.561	469.23	778.563	469.23	669.899	469.23	936.423	469.23	2002.16	469.23	2707.8
470.314	757.394	470.314	589.141	470.314	673.634	470.314	730.55	470.314	1097.86	470.314	1149.1	470.314	1232.36	470.314	790.271	470.314	648.014	470.314	808.261	1072.5	470.314	470.314	1568.11		470.314	249.992	470.314	282.317	470.314	559.216	470.314	452.101	470.314	264.41	470.314	628.612	470.314	743.518	470.314	775.765	470.314	671.016	470.314	936.642	470.314	2022.37	470.314	2736.76
471.396	746.779	471.396	583.59	471.396	665.029	471.396	721.12	471.396	1096.65	471.396	1153.55	471.396	1233.16	471.396	780.191	471.396	649.787	471.396	804.688	1063.82	471.396	471.396	1581.88		471.396	245.766	471.396	279.01	471.396	553.97	471.396	443.292	471.396	259.013	471.396	627.182	471.396	739.452	471.396	772.249	471.396	671.301	471.396	936.913	471.396	2039.24	471.396	2760.58
472.48	735.256	472.48	579.892	472.48	657.501	472.48	712.772	472.48	1092.72	472.48	1155.38	472.48	1233.01	472.48	773.678	472.48	648.203	472.48	801.509	1050.03	472.48	472.48	1593.12		472.48	239.956	472.48	276.335	472.48	549.892	472.48	434.907	472.48	256.684	472.48	626.272	472.48	737.398	472.48	769.079	472.48	671.416	472.48	936.189	472.48	2051.65	472.48	2778.25
473.564	723.709	473.564	567.929	473.564	650.214	473.564	705.384	473.564	1089.18	473.564	1149.9	473.564	1232.12	473.564	765.901	473.564	645.044	473.564	798.069	1037.15	473.564	473.564	1601.51		473.564	237.422	473.564	274.533	473.564	548.582	473.564	430.559	473.564	255.417	473.564	626.138	473.564	735.384	473.564	764.083	473.564	670.819	473.564	934.594	473.564	2056.63	473.564	2788.16
474.648	716.043	474.648	558.713	474.648	647.145	474.648	699.09	474.648	1085	474.648	1144.05	474.648	1229.39	474.648	760.698	474.648	642.169	474.648	794.943	1023.36	474.648	474.648	1603.93		474.648	235.424	474.648	273.436	474.648	549.812	474.648	428.767	474.648	255.478	474.648	624.015	474.648	737.87	474.648	768.115	474.648	670.333	474.648	930.768	474.648	2056.1	474.648	2786.03
475.729	711.168	475.729	553.232	475.729	646.429	475.729	693.608	475.729	1080.04	475.729	1137.23	475.729	1226.75	475.729	758.566	475.729	641.24	475.729	789.553	1014.56	475.729	475.729	1600.15		475.729	234.702	475.729	273.544	475.729	554.763	475.729	427.389	475.729	256.098	475.729	621.724	475.729	738.189	475.729	774.334	475.729	668.338	475.729	923.347	475.729	2049.74	475.729	2774.11
476.813	706.527	476.813	549.356	476.813	649.914	476.813	689.556	476.813	1074.05	476.813	1127.9	476.813	1224.67	476.813	758.288	476.813	642.166	476.813	784.397	1007.14	476.813	476.813	1591.41		476.813	231.746	476.813	275.746	476.813	560.242	476.813	428.863	476.813	258.156	476.813	619.103	476.813	735.617	476.813	772.394	476.813	665.379	476.813	914.437	476.813	2037.64	476.813	2752.69
477.896	703.471	477.896	549.224	477.896	651.03	477.896	686.744	477.896	1072.31	477.896	1117.57	477.896	1218.83	477.896	758.548	477.896	641.317	477.896	779.615	1003.13	477.896	477.896	1580.36		477.896	236.921	477.896	278.973	477.896	567.335	477.896	430.477	477.896	261.39	477.896	616.2	477.896	730.378	477.896	766.487	477.896	658.962	477.896	904.45	477.896	2022.78	477.896	2726.2
478.979	701.74	478.979	549.434	478.979	650.828	478.979	684.759	478.979	1070.34	478.979	1111.78	478.979	1208.54	478.979	757.985	478.979	639.656	478.979	771.807	999.804	478.979	478.979	1567.99		478.979	240.023	478.979	280.399	478.979	572.425	478.979	432.97	478.979	265.667	478.979	610.891	478.979	721.66	478.979	756.462	478.979	648.349	478.979	893.444	478.979	2011.83	478.979	2694.99
480.06	698.673	480.06	548.819	480.06	649.096	480.06	683.308	480.06	1067.38	480.06	1105.92	480.06	1197.68	480.06	755.405	480.06	636.414	480.06	763.773	995.864	480.06	480.06	1553.9		480.06	240.848	480.06	280.436	480.06	573.594	480.06	435.355	480.06	267.373	480.06	603.567	480.06	711.377	480.06	743.226	480.06	635.981	480.06	882.105	480.06	1993.49	480.06	2660.59
481.143	695.881	481.143	547.455	481.143	645.498	481.143	681.167	481.143	1064.58	481.143	1101.04	481.143	1187	481.143	748.444	481.143	630.52	481.143	755.582	987.616	481.143	481.143	1535.74		481.143	239.336	481.143	279.625	481.143	569.914	481.143	435.683	481.143	265.708	481.143	595.343	481.143	701.138	481.143	730.803	481.143	622.297	481.143	870.14	481.143	1977.16	481.143	2622.08
482.226	692.583	482.226	544.408	482.226	639.186	482.226	676.686	482.226	1057.9	482.226	1097.33	482.226	1178.22	482.226	741.498	482.226	622.94	482.226	747.857	974.784	482.226	482.226	1515.86		482.226	235.331	482.226	277.743	482.226	563.709	482.226	431.321	482.226	263.016	482.226	585.868	482.226	691.439	482.226	717.488	482.226	611.041	482.226	858.62	482.226	1961.6	482.226	2589.25
483.308	689.565	483.308	540.827	483.308	633.414	483.308	672.628	483.308	1049.28	483.308	1094.28	483.308	1170.94	483.308	731.7	483.308	611.604	483.308	740.082	957.911	483.308	483.308	1494.64		483.308	231.515	483.308	274.327	483.308	557.263	483.308	424.204	483.308	255.207	483.308	577.808	483.308	682.331	483.308	704.605	483.308	601.569	483.308	848.059	483.308	1942.8	483.308	2557.8
484.389	681.427	484.389	536.815	484.389	627.442	484.389	667.83	484.389	1041.78	484.389	1089.54	484.389	1163.66	484.389	721.268	484.389	603.341	484.389	733.282	938.242	484.389	484.389	1473.01		484.389	228.128	484.389	268.942	484.389	551.157	484.389	413.491	484.389	248.043	484.389	571.649	484.389	673.679	484.389	692.893	484.389	592.349	484.389	838.037	484.389	1921.15	484.389	2526.94
485.471	679.544	485.471	532.876	485.471	625.764	485.471	666.62	485.471	1036.33	485.471	1083.36	485.471	1157.29	485.471	713.229	485.471	598.879	485.471	728.054	919.476	485.471	485.471	1450.46		485.471	225.345	485.471	262.491	485.471	544.764	485.471	405.771	485.471	240.874	485.471	566.105	485.471	668.657	485.471	685.125	485.471	586.896	485.471	828.708	485.471	1896.58	485.471	2497.35
486.554	672.922	486.554	528.644	486.554	627.262	486.554	666.495	486.554	1030.74	486.554	1074.88	486.554	1148.61	486.554	705.387	486.554	595.861	486.554	723.255	903.891	486.554	486.554	1426.65		486.554	223.359	486.554	256.057	486.554	536.378	486.554	400.811	486.554	234.948	486.554	562.191	486.554	665.305	486.554	678.997	486.554	580.577	486.554	819.333	486.554	1868.95	486.554	2467.61
487.634	683.406	487.634	524.38	487.634	629.51	487.634	668.489	487.634	1026.69	487.634	1064.56	487.634	1136.9	487.634	697.831	487.634	593.577	487.634	722.379	891.682	487.634	487.634	1407.57		487.634	222.216	487.634	253.94	487.634	522.554	487.634	398.16	487.634	232.015	487.634	558.68	487.634	661.924	487.634	673.98	487.634	575.07	487.634	811.258	487.634	1837.77	487.634	2436.11
488.716	687.271	488.716	523.931	488.716	632.2	488.716	672.917	488.716	1024.21	488.716	1052.33	488.716	1122.89	488.716	693.386	488.716	592.852	488.716	716.053	884.198	488.716	488.716	1389.37		488.716	222.02	488.716	253.351	488.716	522.663	488.716	396.811	488.716	231.5	488.716	555.434	488.716	658.919	488.716	668.567	488.716	570.87	488.716	804.662	488.716	1805.96	488.716	2400.56
489.798	690.793	489.798	525.384	489.798	634.999	489.798	677.179	489.798	1027.73	489.798	1040.55	489.798	1108.06	489.798	688.433	489.798	592.099	489.798	705.643	878.366	489.798	489.798	1371.15		489.798	222.592	489.798	253.432	489.798	522.222	489.798	397.343	489.798	231.592	489.798	552.401	489.798	656.306	489.798	664.661	489.798	566.411	489.798	798.861	489.798	1776.97	489.798	2363.6
490.877	692.927	490.877	527.991	490.877	637.992	490.877	681.982	490.877	1031.41	490.877	1032.45	490.877	1093.36	490.877	686.809	490.877	588.401	490.877	691.328	873.343	490.877	490.877	1352.46		490.877	223.056	490.877	254.611	490.877	528.045	490.877	398.534	490.877	233.226	490.877	549.803	490.877	654.274	490.877	659.197	490.877	562.71	490.877	794.055	490.877	1744.47	490.877	2328.62
491.959	694.225	491.959	531.4	491.959	641.251	491.959	684.566	491.959	1031.03	491.959	1031.68	491.959	1078.4	491.959	680.519	491.959	584.46	491.959	674.797	868.338	491.959	491.959	1333.6		491.959	223.932	491.959	257.243	491.959	523.437	491.959	400.457	491.959	234.862	491.959	545.674	491.959	648.669	491.959	651.552	491.959	559.004	491.959	784.74	491.959	1718.35	491.959	2295.87
493.04	696.7	493.04	535.468	493.04	644.887	493.04	687.44	493.04	1029.52	493.04	1029.69	493.04	1066.3	493.04	674.793	493.04	580.896	493.04	659.143	860.738	493.04	493.04	1312.65		493.04	223.219	493.04	261.118	493.04	520.903	493.04	398.365	493.04	236.327	493.04	542.375	493.04	641.715	493.04	646.821	493.04	556.038	493.04	776.904	493.04	1702.36	493.04	2266.03
494.122	700.158	494.122	540.419	494.122	648.864	494.122	690.663	494.122	1025.41	494.122	1026.76	494.122	1060.08	494.122	669.204	494.122	575.236	494.122	648.225	852.752	494.122	494.122	1289.87		494.122	222.69	494.122	264.654	494.122	522.586	494.122	400.882	494.122	237.899	494.122	540.403	494.122	633.29	494.122	659.799	494.122	550.903	494.122	769.866	494.122	1688	494.122	2239.21
495.201	702.945	495.201	546.275	495.201	653.205	495.201	694.348	495.201	1020.16	495.201	1023.65	495.201	1054.58	495.201	659.247	495.201	572.159	495.201	645.426	843.5	495.201	495.201	1264		495.201	223.372	495.201	266.979	495.201	528.582	495.201	407.607	495.201	239.325	495.201	537.712	495.201	627.315	495.201	646.418	495.201	551.586	495.201	762.414	495.201	1678.92	495.201	2213.6
496.282	708.674	496.282	551.684	496.282	657.659	496.282	698.259	496.282	1022.06	496.282	1018.87	496.282	1050.95	496.282	656.215	496.282	567.682	496.282	643.836	837.105	496.282	496.282	1239.43		496.282	223.846	496.282	268.315	496.282	531.506	496.282	413.815	496.282	241.059	496.282	536.415	496.282	621.854	496.282	638.753	496.282	553.286	496.282	758.659	496.282	1665.63	496.282	2193.02
497.363	714.797	497.363	556.355	497.363	662.894	497.363	701.841	497.363	1021.55	497.363	1014.06	497.363	1047.59	497.363	655.689	497.363	563.821	497.363	643.427	831.978	497.363	497.363	1220.02		497.363	231.321	497.363	268.385	497.363	532.486	497.363	418.76	497.363	242.854	497.363	537.948	497.363	618.544	497.363	631.389	497.363	549.265	497.363	754.883	497.363	1645.98	497.363	2174.33
498.442	723.207	498.442	557.906	498.442	666.373	498.442	705.731	498.442	1021.85	498.442	1009.69	498.442	1044.44	498.442	659.033	498.442	562.217	498.442	640.322	827.671	498.442	498.442	1206.61		498.442	231.526	498.442	268.302	498.442	536.121	498.442	420.38	498.442	244.59	498.442	539.745	498.442	617.326	498.442	624.885	498.442	545.99	498.442	751.112	498.442	1625.31	498.442	2157.8
499.523	730.05	499.523	563.532	499.523	669.804	499.523	706.75	499.523	1021.52	499.523	1006.03	499.523	1041.82	499.523	662.632	499.523	562.026	499.523	635.555	823.476	499.523	499.523	1196.64		499.523	231.973	499.523	268.456	499.523	540.011	499.523	421.561	499.523	246.109	499.523	540.287	499.523	618.058	499.523	618.996	499.523	536.338	499.523	747.098	499.523	1598.75	499.523	2137.92
500.603	736.326	500.603	568.698	500.603	674.874	500.603	709.199	500.603	1021.78	500.603	1004.48	500.603	1035.76	500.603	657.945	500.603	560.779	500.603	632.958	818.665	500.603	500.603	1184.07		500.603	231.162	500.603	268.174	500.603	543.4	500.603	423.205	500.603	247.359	500.603	540.052	500.603	618.248	500.603	616.729	500.603	528.479	500.603	743.422	500.603	1580.32	500.603	2115.65
501.682	741.172	501.682	573.853	501.682	680.559	501.682	713.77	501.682	1023.89	501.682	1004.43	501.682	1025.68	501.682	648.278	501.682	558.86	501.682	629.044	814.321	501.682	501.682	1172.13		501.682	229.912	501.682	271	501.682	548.152	501.682	427.244	501.682	248.264	501.682	536.209	501.682	617.869	501.682	615.339	501.682	522.866	501.682	739.578	501.682	1561.09	501.682	2088.03
502.762	746.169	502.762	579.614	502.762	687.248	502.762	719.529	502.762	1026.43	502.762	1006.13	502.762	1017.39	502.762	645.832	502.762	555.282	502.762	622.342	809.187	502.762	502.762	1159.82		502.762	232.049	502.762	275.475	502.762	553.027	502.762	430.198	502.762	249.204	502.762	532.417	502.762	614.375	502.762	614.223	502.762	518.526	502.762	735.024	502.762	1548.61	502.762	2060.11
503.842	751.481	503.842	586.166	503.842	694.741	503.842	725.012	503.842	1031.72	503.842	1008.57	503.842	1012.5	503.842	646.257	503.842	551.976	503.842	617.321	801.974	503.842	503.842	1144.52		503.842	234.9	503.842	281.701	503.842	556.386	503.842	432.941	503.842	250.325	503.842	527.266	503.842	608.88	503.842	615.625	503.842	517.503	503.842	731.056	503.842	1537.45	503.842	2032.82
504.92	756.285	504.92	593.518	504.92	703.374	504.92	730.805	504.92	1036.75	504.92	1012.12	504.92	1010.52	504.92	650.316	504.92	548.689	504.92	610.844	795.381	504.92	504.92	1129.24		504.92	237.991	504.92	286.051	504.92	560.054	504.92	435.4	504.92	252.315	504.92	525.516	504.92	602.19	504.92	616.011	504.92	517.887	504.92	728.5	504.92	1525.78	504.92	2006.47
506	762.276	506	601.923	506	712.368	506	738.877	506	1042.48	506	1016.43	506	1008.48	506	649.801	506	545.334	506	603.693	790.406	506	506	1112.32		506	239.93	506	289.862	506	560.236	506	437.639	506	255.41	506	524.651	506	596.795	506	615.642	506	518.823	506	726.71	506	1516.61	506	1980.82
507.08	770.344	507.08	609.045	507.08	722.363	507.08	748.349	507.08	1050.68	507.08	1021.26	507.08	1007.89	507.08	649.285	507.08	541.904	507.08	597.988	787.558	507.08	507.08	1095.13		507.08	241.259	507.08	287.89	507.08	560.989	507.08	438.702	507.08	259.213	507.08	525.28	507.08	594.742	507.08	613.988	507.08	522.071	507.08	724.844	507.08	1502.44	507.08	1958.87
508.158	780.539	508.158	616.833	508.158	732.854	508.158	759.575	508.158	1064.1	508.158	1026.78	508.158	1009.08	508.158	649.027	508.158	538.586	508.158	593.203	786.232	508.158	508.158	1079.63		508.158	244.163	508.158	287.295	508.158	563.967	508.158	441.059	508.158	263.957	508.158	530.565	508.158	594.48	508.158	612.073	508.158	523.344	508.158	723.138	508.158	1484.4	508.158	1938.17
509.237	792.922	509.237	624.51	509.237	742.907	509.237	772.041	509.237	1056.92	509.237	1033.3	509.237	1011.98	509.237	649.617	509.237	536.065	509.237	591.006	785.576	509.237	509.237	1069.44		509.237	247.841	509.237	290.15	509.237	569.64	509.237	446.629	509.237	268.051	509.237	535.552	509.237	598.958	509.237	609.798	509.237	524.762	509.237	722.664	509.237	1465.72	509.237	1917.24
510.317	805.38	510.317	633.538	510.317	753.212	510.317	783.247	510.317	1063.32	510.317	1040.97	510.317	1016.56	510.317	651.724	510.317	534.01	510.317	592.158	785.368	510.317	510.317	1059.97		510.317	252.418	510.317	293.354	510.317	580.824	510.317	453.203	510.317	272.701	510.317	539.809	510.317	603.89	510.317	604.709	510.317	524.436	510.317	722.97	510.317	1444.84	510.317	1895.81
511.394	817.114	511.394	644.021	511.394	764.203	511.394	806.352	511.394	1082	511.394	1050.15	511.394	1022.87	511.394	656.474	511.394	532.874	511.394	594.696	785.448	511.394	511.394	1052.43		511.394	256.608	511.394	297.733	511.394	592.072	511.394	461.237	511.394	277.87	511.394	543.142	511.394	608.678	511.394	605.707	511.394	524.717	511.394	722.749	511.394	1429.35	511.394	1875.3
512.473	832.308	512.473	659.01	512.473	777.82	512.473	822.492	512.473	1100.5	512.473	1061.5	512.473	1031	512.473	661.616	512.473	532.174	512.473	595.938	785.82	512.473	512.473	1045.09		512.473	261.149	512.473	302.673	512.473	602.43	512.473	470.537	512.473	283.832	512.473	540.559	512.473	613.358	512.473	609.246	512.473	522.213	512.473	722.284	512.473	1418.74	512.473	1858.69
513.552	850.103	513.552	675.901	513.552	794.22	513.552	837.561	513.552	1118.62	513.552	1074.88	513.552	1040.74	513.552	668.534	513.552	532.629	513.552	597.835	786.377	513.552	513.552	1037.55		513.552	266.239	513.552	308.688	513.552	614.765	513.552	480.64	513.552	290.928	513.552	541.94	513.552	618.441	513.552	611.457	513.552	527.276	513.552	715.89	513.552	1415.84	513.552	1848.44
514.629	869.773	514.629	693.693	514.629	814.772	514.629	852.332	514.629	1137.32	514.629	1091.37	514.629	1052.3	514.629	676.394	514.629	533.667	514.629	595.57	787.38	514.629	514.629	1029.13		514.629	271.873	514.629	315.816	514.629	625.663	514.629	492.124	514.629	298.846	514.629	542.624	514.629	622.909	514.629	616.886	514.629	535.44	514.629	730.402	514.629	1413.6	514.629	1847.9
515.708	895.187	515.708	714.598	515.708	840.474	515.708	868.763	515.708	1157.28	515.708	1111.88	515.708	1065.65	515.708	679.941	515.708	535.961	515.708	592.319	787.072	515.708	515.708	1021.63		515.708	278.335	515.708	324.487	515.708	637.126	515.708	506.853	515.708	309.332	515.708	546.559	515.708	626.034	515.708	616.366	515.708	537.157	515.708	738.686	515.708	1412.25	515.708	1852.4
516.785	927.664	516.785	736.661	516.785	870.541	516.785	879.219	516.785	1174.41	516.785	1133.72	516.785	1080.23	516.785	683.412	516.785	536.519	516.785	591.158	786.977	516.785	516.785	1015.29		516.785	285.882	516.785	335.014	516.785	650.953	516.785	524.645	516.785	320.159	516.785	549.595	516.785	628.712	516.785	616.198	516.785	542.668	516.785	745.933	516.785	1412.57	516.785	1859.89
517.863	961.046	517.863	762.584	517.863	900.6	517.863	905.402	517.863	1190.44	517.863	1158.21	517.863	1097.77	517.863	688.644	517.863	533.824	517.863	592.018	787.34	517.863	517.863	1007.6		517.863	294.476	517.863	346.216	517.863	667.157	517.863	539.514	517.863	333.05	517.863	551.726	517.863	631.514	517.863	616.68	517.863	547.322	517.863	745.46	517.863	1412.94	517.863	1866.44
518.942	994.253	518.942	789.027	518.942	933.836	518.942	943.407	518.942	1211.24	518.942	1181.77	518.942	1116.59	518.942	693.967	518.942	533.02	518.942	594.797	788.63	518.942	518.942	1003.97		518.942	304.273	518.942	358.184	518.942	685.005	518.942	555.492	518.942	346.65	518.942	550.981	518.942	634.515	518.942	620.483	518.942	551.185	518.942	749.27	518.942	1412.51	518.942	1870.47
520.018	1027.01	520.018	816.074	520.018	964.202	520.018	983.424	520.018	1233.67	520.018	1201.84	520.018	1136.42	520.018	701.103	520.018	534.612	520.018	597.314	791.492	520.018	520.018	1003.98		520.018	316.043	520.018	369.976	520.018	706.82	520.018	575.236	520.018	362.364	520.018	550.894	520.018	637.937	520.018	630.291	520.018	550.906	520.018	754.365	520.018	1409.94	520.018	1873.65
521.096	1062.14	521.096	843.824	521.096	988.905	521.096	1005.03	521.096	1258.15	521.096	1218.86	521.096	1154.85	521.096	709.458	521.096	537.122	521.096	601.186	795.356	521.096	521.096	1008.22		521.096	327.185	521.096	382.233	521.096	727.107	521.096	594.761	521.096	377.185	521.096	552.371	521.096	641.313	521.096	647.859	521.096	551.343	521.096	758.782	521.096	1408.12	521.096	1878.15
522.174	1096.77	522.174	872.417	522.174	1009.37	522.174	1029.23	522.174	1279.78	522.174	1232.03	522.174	1168.76	522.174	716.596	522.174	539.036	522.174	604.731	798.989	522.174	522.174	1013.49		522.174	338.283	522.174	395.33	522.174	746.089	522.174	614.745	522.174	391.124	522.174	556.955	522.174	645.268	522.174	653.635	522.174	554.12	522.174	761.122	522.174	1410.19	522.174	1879.3
523.25	1135.09	523.25	899.089	523.25	1031.31	523.25	1047.79	523.25	1291.94	523.25	1240.06	523.25	1179.52	523.25	722.336	523.25	540.923	523.25	604.843	803.234	523.25	523.25	1018.73		523.25	348.876	523.25	408.075	523.25	764.428	523.25	632.627	523.25	404.244	523.25	562.645	523.25	649.711	523.25	652.665	523.25	556.709	523.25	762.867	523.25	1418.16	523.25	1880.8
524.328	1170.39	524.328	922.958	524.328	1048.7	524.328	1069.04	524.328	1297.63	524.328	1244.59	524.328	1190.78	524.328	728.401	524.328	543.059	524.328	605.085	809.125	524.328	524.328	1024.78		524.328	358.163	524.328	418.891	524.328	777.582	524.328	649.778	524.328	416.026	524.328	569.196	524.328	645.563	524.328	649.713	524.328	560.589	524.328	764.914	524.328	1424.75	524.328	1882.14
525.404	1197.95	525.404	940.891	525.404	1058.29	525.404	1088.43	525.404	1291.21	525.404	1244.63	525.404	1196.83	525.404	732.005	525.404	546.379	525.404	608.097	813.111	525.404	525.404	1031.59		525.404	366.846	525.404	427.103	525.404	785.026	525.404	663.501	525.404	425.173	525.404	573.372	525.404	639.23	525.404	646.365	525.404	563.838	525.404	766.926	525.404	1431.38	525.404	1887.27
526.481	1210.38	526.481	952.566	526.481	1061.24	526.481	1111.12	526.481	1286.43	526.481	1248.95	526.481	1200.51	526.481	732.545	526.481	550.369	526.481	612.48	818.264	526.481	526.481	1039.04		526.481	371.679	526.481	432.908	526.481	788.58	526.481	677.742	526.481	432.9	526.481	577.371	526.481	637.333	526.481	644.307	526.481	566.664	526.481	768.917	526.481	1438.55	526.481	1896.29
527.559	1211.46	527.559	960.316	527.559	1057.85	527.559	1115.23	527.559	1282.65	527.559	1252.68	527.559	1200.3	527.559	734.578	527.559	554.874	527.559	618.689	821.434	527.559	527.559	1043.7		527.559	375.318	527.559	436.481	527.559	791.094	527.559	683.456	527.559	438.587	527.559	580.76	527.559	638.075	527.559	644.848	527.559	569.379	527.559	770.966	527.559	1446.05	527.559	1912.36
528.634	1205.91	528.634	963.258	528.634	1051.61	528.634	1116.52	528.634	1293.86	528.634	1258.58	528.634	1202.53	528.634	737.622	528.634	559.275	528.634	624.371	824.88	528.634	528.634	1047.81		528.634	377.245	528.634	437.061	528.634	790.26	528.634	685.848	528.634	440.151	528.634	583.987	528.634	640.391	528.634	648.998	528.634	572.117	528.634	773.182	528.634	1452.58	528.634	1932.13
529.711	1199.32	529.711	959.692	529.711	1043.12	529.711	1115.27	529.711	1299.74	529.711	1263.01	529.711	1203.99	529.711	742.801	529.711	560.495	529.711	629.438	828.389	529.711	529.711	1053.2		529.711	378.098	529.711	437.795	529.711	790.418	529.711	683.865	529.711	440.354	529.711	577.461	529.711	644.028	529.711	653.436	529.711	571.384	529.711	776.747	529.711	1459.28	529.711	1943.34
530.786	1192.81	530.786	951.947	530.786	1033.42	530.786	1111.98	530.786	1298.27	530.786	1258.88	530.786	1202.23	530.786	748.101	530.786	561.004	530.786	633.031	828.766	530.786	530.786	1059.94		530.786	377.301	530.786	437.251	530.786	789.237	530.786	682.413	530.786	439.56	530.786	579.28	530.786	647.868	530.786	657.404	530.786	571.872	530.786	782.449	530.786	1468.55	530.786	1957.25
531.863	1186.98	531.863	941.243	531.863	1024.33	531.863	1106.41	531.863	1294.78	531.863	1252.3	531.863	1202.67	531.863	752.47	531.863	562.654	531.863	636.807	829.913	531.863	531.863	1067.77		531.863	374.077	531.863	436.952	531.863	786.962	531.863	679.119	531.863	436.105	531.863	583.66	531.863	652.52	531.863	661.152	531.863	571.833	531.863	787.526	531.863	1479.42	531.863	1974.18
532.94	1181.72	532.94	928.268	532.94	1015.22	532.94	1099.21	532.94	1290.51	532.94	1242.53	532.94	1204.37	532.94	752.756	532.94	565.037	532.94	639.981	833.656	532.94	532.94	1077.64		532.94	369.725	532.94	438.981	532.94	783.812	532.94	677.619	532.94	427.575	532.94	589.435	532.94	657.372	532.94	665.594	532.94	577.214	532.94	793.201	532.94	1491.47	532.94	1991.41
534.014	1176.93	534.014	915.421	534.014	1006.45	534.014	1090.6	534.014	1284.16	534.014	1233.93	534.014	1204.75	534.014	753.553	534.014	568.665	534.014	643.179	835.405	534.014	534.014	1084.63		534.014	364.877	534.014	438.166	534.014	779.215	534.014	676.268	534.014	427.134	534.014	596.213	534.014	662.454	534.014	668.116	534.014	582.058	534.014	800.406	534.014	1504.17	534.014	2012.4
535.091	1173.13	535.091	902.939	535.091	999.998	535.091	1080.07	535.091	1287.01	535.091	1229.16	535.091	1210.26	535.091	754.941	535.091	572.621	535.091	651.104	838.807	535.091	535.091	1094.74		535.091	358.535	535.091	434.596	535.091	773.297	535.091	673.556	535.091	426.556	535.091	607.378	535.091	667.831	535.091	670.389	535.091	584.296	535.091	804.231	535.091	1517.59	535.091	2030.64
536.165	1171.4	536.165	897.113	536.165	987.655	536.165	1067.83	536.165	1288.76	536.165	1228.23	536.165	1214.6	536.165	756.77	536.165	577.219	536.165	657.168	840.827	536.165	536.165	1102.79		536.165	353.177	536.165	429.761	536.165	770.733	536.165	669.918	536.165	425.662	536.165	608.867	536.165	674.51	536.165	673.165	536.165	587.443	536.165	811.377	536.165	1531.84	536.165	2053.45
537.242	1167.56	537.242	890.777	537.242	975.532	537.242	1053.95	537.242	1292.42	537.242	1227.49	537.242	1217.04	537.242	759.457	537.242	583.358	537.242	660.32	846.963	537.242	537.242	1117.54		537.242	351.754	537.242	424.018	537.242	766.126	537.242	664.946	537.242	421.928	537.242	607.539	537.242	678.82	537.242	676.108	537.242	589.222	537.242	810.462	537.242	1546.61	537.242	2075.12
538.318	1162.49	538.318	882.823	538.318	959.852	538.318	1038.95	538.318	1291.96	538.318	1226.12	538.318	1216.74	538.318	762.086	538.318	588.813	538.318	663.666	852.477	538.318	538.318	1131.5		538.318	351.387	538.318	417.923	538.318	758.037	538.318	660.469	538.318	416.227	538.318	606.397	538.318	675.865	538.318	679.007	538.318	590.077	538.318	806.964	538.318	1562.72	538.318	2096.99
539.392	1152.81	539.392	873.853	539.392	942.982	539.392	1023.09	539.392	1287.15	539.392	1225.1	539.392	1214.59	539.392	764.278	539.392	593.813	539.392	667.489	855.396	539.392	539.392	1146.04		539.392	350.505	539.392	412.695	539.392	748.186	539.392	655.018	539.392	406.479	539.392	605.214	539.392	664.523	539.392	663.876	539.392	592.218	539.392	801.105	539.392	1579.62	539.392	2122.03
540.468	1135.72	540.468	862.711	540.468	924.533	540.468	1006.3	540.468	1277.51	540.468	1223.5	540.468	1209.51	540.468	764.883	540.468	595.88	540.468	672.828	853.016	540.468	540.468	1159.79		540.468	348.785	540.468	408.746	540.468	736.376	540.468	649.37	540.468	396.491	540.468	604.919	540.468	671.377	540.468	681.178	540.468	594.426	540.468	807.678	540.468	1597.07	540.468	2149.52
541.541	1114.17	541.541	849.507	541.541	904.19	541.541	989.953	541.541	1261.1	541.541	1217.96	541.541	1202.05	541.541	765.032	541.541	592.849	541.541	678.567	843.198	541.541	541.541	1171.56		541.541	345.565	541.541	404.385	541.541	723.462	541.541	642.859	541.541	389.158	541.541	606.228	541.541	673.066	541.541	689.372	541.541	596.737	541.541	811.74	541.541	1614.37	541.541	2178.6
542.617	1087.79	542.617	836.34	542.617	884.89	542.617	972.519	542.617	1242.92	542.617	1207.97	542.617	1193.8	542.617	763.285	542.617	582.842	542.617	683.313	838.13	542.617	542.617	1181.47		542.617	341.493	542.617	399.549	542.617	709.39	542.617	632.107	542.617	388.337	542.617	607.488	542.617	674.542	542.617	671.156	542.617	599.504	542.617	814.026	542.617	1631.01	542.617	2205.99
543.691	1058.3	543.691	814.363	543.691	867.185	543.691	954.397	543.691	1224.54	543.691	1191.83	543.691	1185.69	543.691	757.359	543.691	600.513	543.691	688.234	840.729	543.691	543.691	1192.84		543.691	334.854	543.691	394.164	543.691	695.347	543.691	615.696	543.691	380.883	543.691	608.259	543.691	671.36	543.691	683.708	543.691	601.01	543.691	817.507	543.691	1651.64	543.691	2232.11
544.766	1032.47	544.766	789.728	544.766	850.485	544.766	938.034	544.766	1212.59	544.766	1175.85	544.766	1179.22	544.766	754.228	544.766	596.126	544.766	691.768	844.361	544.766	544.766	1206.58		544.766	327.484	544.766	389.876	544.766	682.159	544.766	596.925	544.766	372.308	544.766	607.362	544.766	669.928	544.766	685.485	544.766	601.144	544.766	821.685	544.766	1672.6	544.766	2257.83
545.841	1010.72	545.841	767.341	545.841	834.174	545.841	921.916	545.841	1204.95	545.841	1164.21	545.841	1173.75	545.841	750.233	545.841	593.854	545.841	693.04	845.327	545.841	545.841	1217.31		545.841	319.382	545.841	384.845	545.841	668.68	545.841	579.715	545.841	364.342	545.841	605.315	545.841	668.964	545.841	685.046	545.841	597.236	545.841	822.392	545.841	1693.44	545.841	2276.04
546.914	988.777	546.914	747.042	546.914	817.77	546.914	903.674	546.914	1198.24	546.914	1152.97	546.914	1171.05	546.914	745.644	546.914	590.365	546.914	692.71	843.942	546.914	546.914	1227.09		546.914	309.985	546.914	379.851	546.914	657.44	546.914	561.969	546.914	356.411	546.914	600.677	546.914	667.965	546.914	682.504	546.914	590.93	546.914	821.695	546.914	1714.37	546.914	2286.36
547.989	966.56	547.989	727.671	547.989	801.109	547.989	884.175	547.989	1191.56	547.989	1142.82	547.989	1170.13	547.989	738.718	547.989	588.603	547.989	690.4	841.026	547.989	547.989	1239.76		547.989	299.699	547.989	368.644	547.989	646.155	547.989	545.506	547.989	347.946	547.989	594.626	547.989	666.012	547.989	678.428	547.989	583.326	547.989	818.764	547.989	1730.9	547.989	2296.68
549.062	943.293	549.062	709.004	549.062	782.893	549.062	859.826	549.062	1183.81	549.062	1132.02	549.062	1167.23	549.062	730.299	549.062	586.992	549.062	686.959	835.939	549.062	549.062	1250.38		549.062	290.053	549.062	356.096	549.062	634.958	549.062	530.68	549.062	337.087	549.062	587.76	549.062	662.168	549.062	674.08	549.062	576.412	549.062	814.193	549.062	1744.99	549.062	2306.29
550.137	922.253	550.137	691.028	550.137	763.678	550.137	834.313	550.137	1174.69	550.137	1120.47	550.137	1164.09	550.137	720.47	550.137	585.078	550.137	682.233	828.873	550.137	550.137	1261.22		550.137	281.299	550.137	343.66	550.137	623.762	550.137	519.858	550.137	324.459	550.137	580.007	550.137	657.081	550.137	666.49	550.137	569.287	550.137	808.178	550.137	1751.05	550.137	2313.95
551.21	901.25	551.21	674.209	551.21	745.096	551.21	807.933	551.21	1163.77	551.21	1109.06	551.21	1160.11	551.21	709.266	551.21	582.274	551.21	676.776	820.438	551.21	551.21	1265.35		551.21	273.457	551.21	332.047	551.21	612.774	551.21	507.275	551.21	312.402	551.21	571.6	551.21	647.674	551.21	663.699	551.21	564.459	551.21	800.783	551.21	1751.6	551.21	2318.4
552.284	880.007	552.284	657.276	552.284	727.329	552.284	778.682	552.284	1148.45	552.284	1096.19	552.284	1153.33	552.284	698.425	552.284	578.716	552.284	670.418	807.264	552.284	552.284	1267.79		552.284	266.521	552.284	321.743	552.284	601.905	552.284	495.393	552.284	300.976	552.284	563.182	552.284	637.811	552.284	658.422	552.284	555.795	552.284	790.341	552.284	1752.4	552.284	2318.59
553.357	858.234	553.357	640.531	553.357	710.272	553.357	765.135	553.357	1132.22	553.357	1082.31	553.357	1140.91	553.357	687.426	553.357	574.555	553.357	662.765	795.318	553.357	553.357	1269.38		553.357	260.469	553.357	312.624	553.357	591.205	553.357	483.621	553.357	291.852	553.357	554.199	553.357	625.459	553.357	651.813	553.357	549.635	553.357	778.51	553.357	1750.22	553.357	2315.45
554.431	836.906	554.431	624.522	554.431	694.716	554.431	754.054	554.431	1115.71	554.431	1064.3	554.431	1126.56	554.431	676.431	554.431	569.425	554.431	654.353	784.398	554.431	554.431	1269.01		554.431	255.358	554.431	304.353	554.431	581.492	554.431	471.363	554.431	284.442	554.431	544.385	554.431	613.346	554.431	644.078	554.431	541.98	554.431	765.885	554.431	1750.24	554.431	2307.98
555.505	816.221	555.505	609.387	555.505	680.38	555.505	743.043	555.505	1099.68	555.505	1046.38	555.505	1106.63	555.505	665.916	555.505	563.267	555.505	646.111	774.329	555.505	555.505	1265.82		555.505	251.347	555.505	296.634	555.505	572.618	555.505	460.084	555.505	278.311	555.505	534.897	555.505	603.037	555.505	635.583	555.505	533.266	555.505	752.899	555.505	1747.28	555.505	2295.66
556.577	797.184	556.577	596.551	556.577	667.455	556.577	732.101	556.577	1084.32	556.577	1028.44	556.577	1083.9	556.577	654.057	556.577	556.358	556.577	636.035	768.511	556.577	556.577	1258.55		556.577	248.377	556.577	289.916	556.577	563.753	556.577	450.251	556.577	273.198	556.577	525.872	556.577	593.537	556.577	627.532	556.577	524.501	556.577	742.083	556.577	1744.18	556.577	2277.93
557.651	778.636	557.651	586.225	557.651	657.649	557.651	720.818	557.651	1072.54	557.651	1010.74	557.651	1062.5	557.651	641.859	557.651	548.918	557.651	625.157	758.912	557.651	557.651	1246.31		557.651	244.374	557.651	285.091	557.651	557.955	557.651	440.466	557.651	267.895	557.651	515.669	557.651	584.097	557.651	620.292	557.651	515.712	557.651	734.134	557.651	1732.64	557.651	2254.64
558.722	761.158	558.722	575.309	558.722	648.806	558.722	709.866	558.722	1059.75	558.722	993.664	558.722	1039.65	558.722	628.187	558.722	541.028	558.722	614.324	747.639	558.722	558.722	1232.11		558.722	240.465	558.722	281.008	558.722	552.534	558.722	432.19	558.722	263.488	558.722	507.406	558.722	572.73	558.722	612.761	558.722	507.015	558.722	726.439	558.722	1706.84	558.722	2225.69
559.796	746.448	559.796	565.017	559.796	640.66	559.796	698.905	559.796	1046.69	559.796	977.543	559.796	1018.98	559.796	613.578	559.796	531.552	559.796	600.917	732.39	559.796	559.796	1214.74		559.796	236.827	559.796	276.664	559.796	549.114	559.796	424.944	559.796	257.182	559.796	499.887	559.796	560.374	559.796	604.465	559.796	498.478	559.796	715.474	559.796	1678.35	559.796	2191.4
560.868	734.796	560.868	555.585	560.868	630.437	560.868	688.148	560.868	1034.22	560.868	963.807	560.868	1001.53	560.868	598.593	560.868	522.595	560.868	586.42	715.908	560.868	560.868	1197		560.868	233.003	560.868	271.992	560.868	544.263	560.868	419.479	560.868	251.011	560.868	492.462	560.868	548.458	560.868	595.313	560.868	490.083	560.868	704.232	560.868	1648.84	560.868	2152.23
561.941	725.998	561.941	547.489	561.941	622.851	561.941	677.898	561.941	1020.27	561.941	948.759	561.941	986.13	561.941	583.75	561.941	515.216	561.941	576.235	697.837	561.941	561.941	1177.58		561.941	230.044	561.941	268.071	561.941	540.372	561.941	415.649	561.941	244.708	561.941	484.912	561.941	537.419	561.941	585.211	561.941	481.823	561.941	689.863	561.941	1617.88	561.941	2107.56
563.012	716.81	563.012	539.126	563.012	615.829	563.012	667.987	563.012	1004.54	563.012	935.49	563.012	969.427	563.012	568.888	563.012	507.983	563.012	565.948	682.32	563.012	563.012	1156.66		563.012	229.974	563.012	263.27	563.012	534.638	563.012	411.468	563.012	240.37	563.012	477.195	563.012	527.538	563.012	571.782	563.012	473.696	563.012	674.565	563.012	1586.55	563.012	2058.47
564.085	704.428	564.085	530.086	564.085	609.765	564.085	658.258	564.085	986.607	564.085	908.013	564.085	949.108	564.085	555.657	564.085	501.216	564.085	554.82	669.431	564.085	564.085	1134.22		564.085	223.219	564.085	257.782	564.085	528.898	564.085	406.645	564.085	239.487	564.085	469.36	564.085	518.731	564.085	557.384	564.085	465.701	564.085	659.17	564.085	1554.58	564.085	2007.24
565.156	691.025	565.156	520.697	565.156	602.213	565.156	649.713	565.156	968.521	565.156	884.084	565.156	928.2	565.156	542.412	565.156	491.684	565.156	541.631	658.08	565.156	565.156	1110.27		565.156	217.636	565.156	253.02	565.156	520.969	565.156	399.627	565.156	238.021	565.156	461.416	565.156	511.267	565.156	542.285	565.156	457.952	565.156	644.644	565.156	1522.17	565.156	1958.16
566.229	677.785	566.229	512.036	566.229	593.233	566.229	639.175	566.229	949.523	566.229	863.696	566.229	907.169	566.229	532.356	566.229	479.183	566.229	526.919	648.332	566.229	566.229	1084.94		566.229	214.544	566.229	250.506	566.229	512.372	566.229	392.479	566.229	233.718	566.229	453.273	566.229	506.216	566.229	527.124	566.229	450.176	566.229	632.706	566.229	1489.4	566.229	1908.68
567.3	665.893	567.3	502.668	567.3	583.527	567.3	628.935	567.3	931.29	567.3	848.903	567.3	886.805	567.3	522.472	567.3	467.994	567.3	513.503	638.913	567.3	567.3	1058.34		567.3	212.073	567.3	247.001	567.3	503.274	567.3	384.114	567.3	229.366	567.3	444.589	567.3	495.548	567.3	514.736	567.3	441.907	567.3	621.236	567.3	1456.89	567.3	1863.15
568.372	654.822	568.372	492.649	568.372	574.396	568.372	620.307	568.372	914.667	568.372	835.049	568.372	868.273	568.372	514.996	568.372	457.881	568.372	500.813	628.607	568.372	568.372	1030.54		568.372	210.356	568.372	244.634	568.372	502.514	568.372	377.551	568.372	225.543	568.372	435.503	568.372	486.842	568.372	504.16	568.372	433.276	568.372	610.81	568.372	1422.75	568.372	1826.07
569.443	645.528	569.443	484.283	569.443	565.796	569.443	613.769	569.443	898.077	569.443	821.577	569.443	851.39	569.443	506.23	569.443	449.203	569.443	489.218	617.495	569.443	569.443	1001.03		569.443	209.531	569.443	243.706	569.443	494.32	569.443	372.254	569.443	222.459	569.443	425.96	569.443	479.037	569.443	495.041	569.443	424.133	569.443	601.506	569.443	1391.31	569.443	1784.58
570.515	640.928	570.515	476.005	570.515	558.026	570.515	610.735	570.515	884.263	570.515	805.239	570.515	836.622	570.515	497.153	570.515	441.698	570.515	478.448	605.015	570.515	570.515	972.293		570.515	208.432	570.515	243.105	570.515	485.992	570.515	368.118	570.515	220.257	570.515	417.433	570.515	471.145	570.515	488.25	570.515	415.775	570.515	592.915	570.515	1362.52	570.515	1742.45
571.585	639.499	571.585	469.978	571.585	550.725	571.585	606.958	571.585	871.857	571.585	792.024	571.585	822.809	571.585	488.023	571.585	435.025	571.585	469.776	591.777	571.585	571.585	945.671		571.585	206.717	571.585	242.426	571.585	476.878	571.585	365.478	571.585	218.862	571.585	409.668	571.585	463.725	571.585	479.71	571.585	408.555	571.585	583.364	571.585	1336.64	571.585	1701.21
572.658	637.433	572.658	465.928	572.658	544.583	572.658	603.695	572.658	859.729	572.658	775.269	572.658	811.065	572.658	478.615	572.658	428.961	572.658	462.936	579.584	572.658	572.658	922.109		572.658	204.443	572.658	240.264	572.658	470.673	572.658	363.135	572.658	219.075	572.658	403.122	572.658	456.227	572.658	471.861	572.658	400.132	572.658	573.484	572.658	1304.23	572.658	1660.04
573.728	633.783	573.728	462.261	573.728	538.857	573.728	600.253	573.728	848.234	573.728	758.498	573.728	795.378	573.728	468.732	573.728	423.453	573.728	456.746	566.226	573.728	573.728	903.653		573.728	202.114	573.728	236.737	573.728	469.571	573.728	360.139	573.728	219.214	573.728	396.194	573.728	447.292	573.728	464.794	573.728	392.149	573.728	563.006	573.728	1269.87	573.728	1622.09
574.799	626.446	574.799	459.295	574.799	531.328	574.799	595.94	574.799	837.312	574.799	741.52	574.799	775.743	574.799	458.051	574.799	418.704	574.799	450.722	554.962	574.799	574.799	885.731		574.799	198.176	574.799	233.579	574.799	470.156	574.799	356.162	574.799	218.592	574.799	391.008	574.799	438.286	574.799	458.236	574.799	385.002	574.799	552.994	574.799	1236.23	574.799	1587.07
575.869	618.899	575.869	456.68	575.869	529.85	575.869	589.047	575.869	824.658	575.869	724.885	575.869	757.527	575.869	447.322	575.869	404.125	575.869	442.414	545.209	575.869	575.869	868.678		575.869	194.425	575.869	231.146	575.869	470.998	575.869	351.679	575.869	217.43	575.869	385.872	575.869	427.264	575.869	452.038	575.869	378.85	575.869	543.721	575.869	1204.27	575.869	1554.95
576.941	611.759	576.941	452.624	576.941	533.925	576.941	582.683	576.941	814.023	576.941	712.501	576.941	741.073	576.941	438.373	576.941	394.054	576.941	432.683	535.434	576.941	576.941	851.857		576.941	191.432	576.941	234.079	576.941	470.998	576.941	346.915	576.941	215.497	576.941	380.517	576.941	417.44	576.941	445.106	576.941	370.001	576.941	534.672	576.941	1175.17	576.941	1522.07
578.01	602.489	578.01	448.781	578.01	530.101	578.01	577.832	578.01	804.06	578.01	702.604	578.01	728.403	578.01	429.448	578.01	396.207	578.01	422.91	525.333	578.01	578.01	832.768		578.01	189.33	578.01	230.701	578.01	470.809	578.01	342.046	578.01	212.972	578.01	375.071	578.01	407.158	578.01	436.182	578.01	362.757	578.01	525.426	578.01	1148.77	578.01	1489.78
579.081	595.255	579.081	444.267	579.081	526.482	579.081	573.852	579.081	797.809	579.081	693.909	579.081	717.745	579.081	420.993	579.081	390.02	579.081	413.001	514.573	579.081	579.081	813.127		579.081	190.531	579.081	227.014	579.081	468.054	579.081	336.572	579.081	209.905	579.081	369.46	579.081	399.253	579.081	427.306	579.081	356.547	579.081	516.139	579.081	1124.68	579.081	1456.11
580.151	589.672	580.151	440.423	580.151	521.633	580.151	570.109	580.151	789.723	580.151	684.209	580.151	706.265	580.151	409.762	580.151	384.17	580.151	404.575	503.644	580.151	580.151	793.378		580.151	198.724	580.151	221.369	580.151	462.88	580.151	331.442	580.151	206.527	580.151	364.247	580.151	394.027	580.151	415.845	580.151	350.109	580.151	503.162	580.151	1103.14	580.151	1421.78
581.222	586.97	581.222	437.289	581.222	515.142	581.222	565.487	581.222	781.483	581.222	675.876	581.222	694.585	581.222	401.639	581.222	376.808	581.222	397.223	492.326	581.222	581.222	774.166		581.222	189.256	581.222	217.102	581.222	457.887	581.222	327.347	581.222	204.032	581.222	359.273	581.222	389.35	581.222	405.11	581.222	344.89	581.222	494.279	581.222	1086.16	581.222	1389.93
582.291	582.872	582.291	434.97	582.291	509.345	582.291	560.45	582.291	771.216	582.291	665.292	582.291	683.739	582.291	395.596	582.291	368.344	582.291	392.123	481.328	582.291	582.291	757.596		582.291	179.313	582.291	214.922	582.291	453.26	582.291	324.184	582.291	198.482	582.291	354.345	582.291	384.672	582.291	393.165	582.291	344.517	582.291	480.269	582.291	1065.85	582.291	1381.07
583.362	580.432	583.362	432.491	583.362	504.476	583.362	554.797	583.362	759.405	583.362	650.722	583.362	674.559	583.362	390.016	583.362	364.189	583.362	386.695	471.847	583.362	583.362	741.478		583.362	178.269	583.362	213.437	583.362	449.114	583.362	321.929	583.362	195.212	583.362	349.227	583.362	379.261	583.362	382.987	583.362	329.192	583.362	479.627	583.362	1044.98	583.362	1347.9
584.43	576.615	584.43	430.395	584.43	499.388	584.43	548.079	584.43	746.562	584.43	635.685	584.43	664.12	584.43	385.38	584.43	361.983	584.43	381.726	456.433	584.43	584.43	729.836		584.43	178.23	584.43	211.608	584.43	445.425	584.43	320.418	584.43	196.566	584.43	343.542	584.43	372.038	584.43	377.655	584.43	323.293	584.43	471.29	584.43	1024.73	584.43	1316.07
585.501	568.802	585.501	425.873	585.501	497.571	585.501	540.009	585.501	735.449	585.501	628.718	585.501	655.937	585.501	380.32	585.501	360.993	585.501	376.549	447.167	585.501	585.501	718.301		585.501	180.479	585.501	210.624	585.501	442.763	585.501	319.562	585.501	196.934	585.501	337.571	585.501	365.867	585.501	373.081	585.501	319.436	585.501	461.503	585.501	1004.21	585.501	1286.24
586.569	564.779	586.569	421.659	586.569	498.096	586.569	536.517	586.569	727.36	586.569	626.561	586.569	649.761	586.569	374.845	586.569	359.43	586.569	371.11	441.896	586.569	586.569	707.93		586.569	182.238	586.569	210.011	586.569	440.806	586.569	319.415	586.569	195.753	586.569	331.649	586.569	360.166	586.569	367.944	586.569	317.266	586.569	452.015	586.569	984.265	586.569	1258.49
587.64	561.72	587.64	417.009	587.64	501.514	587.64	535.424	587.64	719.268	587.64	622.142	587.64	646.278	587.64	369.86	587.64	357.135	587.64	365.2	437.718	587.64	587.64	698.633		587.64	182.911	587.64	209.838	587.64	439.5	587.64	319.316	587.64	193.946	587.64	325.54	587.64	354.81	587.64	362.196	587.64	313.161	587.64	443.599	587.64	963.651	587.64	1236.76
588.708	558.968	588.708	417.127	588.708	504.495	588.708	535.907	588.708	712.471	588.708	617.757	588.708	642.096	588.708	364.896	588.708	352.223	588.708	361.81	433.203	588.708	588.708	690.119		588.708	182.54	588.708	210.051	588.708	438.519	588.708	318.365	588.708	192.309	588.708	318.921	588.708	349.387	588.708	355.921	588.708	311.782	588.708	434.473	588.708	945.393	588.708	1216.01
[truncated: 201 more rows]
[truncated: 39 more columns]

## Sheet: Figure 3
Figure 3a						Figure 3b																																			Figure 3f
[truncated: 71,800 more rows]

[truncated: 23 more sheets: Figure 4, Figure S1, Figure S6, Figure S7, Figure S8, Figure S9, Figure S10, Figure S11, Figure S12, Figure S13, Figure S14, Figure S15, Figure S20, Figure S21, Figure S22, Figure S23, Figure S24, Figure S29, Figure S30, Figure S31 …]
